# Supplementary material for: H3K4 methylation regulates development, DNA repair, and virulence in Mucorales
Source: IMA Fungus. 2024 Mar 14;15:6. doi: 10.1186/s43008-023-00136-3 (PMC10938801; doi:10.1186/s43008-023-00136-3)
Supplement: Supplementary file 2 — Additional file 2. Dataset S1. Proteins and sequences used in the conservation analyses. [file 43008_2023_136_MOESM2_ESM.xlsx]

## Sheet: Hoja1
Species	Set1/KMT2	Cps60(Bre2)	Cps50(Swd1)	Cps40(Spp1)	Cps35(Swd2)	Cps30(Swd3)	Cps25(Sdc1)	Cps15(Sgh1)
Drosophila melanogaster	Q5LJZ2	A0A0B4K7H6	Q9VPH8	Q9W352	Q9VLN1	Q9V358	Q9VZJ1
Mus musculus	E9PYH6	Q91X20	Q8BX09	Q9CWW7	Q8BFQ4	P61965	Q99LT0
Homo sapiens	O15047	Q9UBL3	Q15291	A0A669KB50	Q6UXN9	P61964	Q9C005
Cryptococcus neoformans	3903	107	3154	5367	2857	3803
Ustilago maydis	3123	1338	198	471	3095	5631
Aspergillus nidulans	10065	5248	5920	9307	674	9770	4736
Neurospora crasssa	7627	6484	327	1229	4016	1305	2262
Candida albicans	59132	56578	57370	59345	59743	55914	56520
Saccharomyces cerevisiae	3082	4034	87	6216	3821	433	1511	527
Mucor lusitanicus	1544069	1519193	1499896	1460748	1566660	1593775	1552258
Rhizopus microsporus	1796522	1879978	1927847	1852837	1889578	1950363	1912797
Sporodiniella umbellata	334083	541788	435402	501251	498487	473604	523973
Lichtheimia corymbifera	6430	10575	13304	9338	2928	1681	10835
Phycomyces blakesleeanus	34196	187385	141750	179443	146262	120669	152527
Absidia repens	413747	427515	417097	400494	447453	341574	425400
Hesseltinella vesiculosa	1405482	1337694	1278999	1338785	1321538	1331490	1181246
Rhizophagus irregularis	1459035	1788825	1481188	146507	1741936	1710960	732007
Coemansia spiralis	190385	99825	206636	232358	254867	229958
Linderina pennispora	249460	268068	307175		213288	133408
Syncephalis fuscata	472148	80286	386206	241391	446081	42999
Spizellomyces punctatus	8068	8042	7548	2444	4233	5692	3589
Piromyces finnis	277730	361379	413750	369857	583131	400846	587856
Catenaria anguillulae	1439498	1437341	1511700	49188	33516	158994	121781
Set1			Cps60(Bre2)			Cps50(Swd1)			Cps40(Spp1)				Cps35(Swd2)					Cps30(Swd3)				Cps25(Sdc1)					Cps15(Sgh1)
>sp|Q5LJZ2|SET1_DROME Histone-lysine N-methyltransferase SETD1 OS=Drosophila melanogaster OX=7227 GN=Set1 PE=1 SV=1			>tr|A0A0B4K7H6|A0A0B4K7H6_DROME Absent, small, or homeotic discs 2, isoform E OS=Drosophila melanogaster OX=7227 GN=ash2 PE=1 SV=1			>sp|Q9VPH8|RBBP5_DROME Retinoblastoma-binding protein 5 homolog OS=Drosophila melanogaster OX=7227 GN=Rbbp5 PE=1 SV=2			>sp|Q9W352|CXXC1_DROME CXXC-type zinc finger protein 1 OS=Drosophila melanogaster OX=7227 GN=Cfp1 PE=1 SV=1				>sp|Q9VLN1|WDR82_DROME WD repeat-containing protein 82 OS=Drosophila melanogaster OX=7227 GN=Wdr82 PE=1 SV=1					>tr|Q9V358|Release 7.5/32.5|18-Apr-2006				>tr|Q9VZJ1|Q9VZJ1_DROME Dpy-30-like 2, isoform A OS=Drosophila melanogaster OX=7227 GN=Dpy-30L2 PE=2 SV=1					>jgi|Sacce1|527|YBR258C
MQDVRNINLVNNSSNSHDSSLANSKMPRNFKLLSDPQLVKCGTRLYRYDGLMPGDPSYPT			MVRATHSVNRGCWYFEVTIEEMPDGAATRLGWGREYGNLQAPLGYDKFGYSWRSRKGTKF			MNLELLESFGQNYPEEFDGSLDCISLAVTCAFNKYGTLLAVGCNDGRIVIWDFLTRGIAK			MTDKRKYKKTVSFTRCTAIIFLTTKEVSKQKEEIRREIAREFDLPERKSKIATILKQEDQ				MKIKLIDSVVRSFKVAKIFRENTDKINAIDFAPNGEHLISCSEDDQIVIYDCEKGTQSRT					MSTQTRSGGGGGGGHARNQKKSNASNSGGGGTGHHDGVSHAAAAGKKGGQDASKTDKPEK				MPVSPGEGEVNGGGDVAKNDSNSQQSVDGIDAFAACQKPRPDTSSMPVRQYLDQTVAPIL					MAYNQEDSKRLSDKYKKEGHFDKLKREILSNPWNNTEENSESFEQALRKRVASTVKEMVNEDEELIFKNR
ITPRDPRNPLIRIRARAVEPLMLLIPRFVIDSDYVGQPPAVEVTIVNLNDNIDKQFLASM			TESHGKHYSDAYVEGDTLGFLIELPEEASLDYLPNTFKDRPLVKFKSHLYYEDKDKITET			IISAHVHPVCSLSWTRNGHKLLSASTDNNVCIWDVLTGELEHKYRFPSPVLKVQFDPRND			AYCICRSSDCSRFMIGCDGCEEWYHGDCIGITEKEAKHIKQYYCRRCKKENPELQTIFRL				VNSKKYGVDLIHFTHANNTAIHSSTKVDDTIRYLSLHDNKYLRYFPGHTKKVISLCISPV					AQPKATTEQLRIAQITNSTTEDPQINEKVLLLLTMTQRSEEEVCCALNECDYDLEAAANF				LHGLQALARDRPSDPISYLATYLLKNKNRCDEVKTEEN					GLTSALIESQLVKDNYLKLGSKMEGDNGDGEKKFDLDVYVRSKLQDPKLLEMIKGQLQETLNSYEEEANG
LDKCGTSDEINIYHHPITNKHLGIARIVFDSTKGARQFVEKYNQKSVMGKILDVFCDPFG			LKNLHILQGSRIEFFKNGQSQGVAFEDIYAGSYFPAISIHKSATVSVNFGPAFKYPEVLV			NRLLVCPMRYAAVLVEVGGTHRCLPLDSDGDLNIVASFDRRGKHIYTGNAKGKILVLDVE			VATERAAASNAASTSLNAPGVGPSGAAPAAAPVASATTSQQAPPPTTAAAKRKNSSAREP				EDTFLSGSLDKTLRLWDLRSPNCQGLMHLSGRPIAAYDPEGLIFAAGVNSESIKLYDLRS					LIEELPQGAFAKYEKKRKNKAANNTADGAAGDGDWADGNGNADRREKSRNRSSNRGGTRG				>sp|Q99LT0|DPY30_MOUSE Protein dpy-30 homolog OS=Mus musculus OX=10090 GN=Dpy30 PE=1 SV=1					ST
ATLKKSLESLTNSVAGKQLIGPKVTPQWTFQQAALEDTEFIHGYPEKNGEHIKDIYTTQT			EHKAKGMHDRVEELITEQCLADTLYLTEHDGRLRLDNMGL			TFEVVASFRIIVGTSSATAVKSIEFARRGDAFLINTSDRVIRVYDSKEIITLGKDGEPEP			KMGKRCGTCEGCRRPNCNQCDACRVRVGHKPRCIFRTCVVQAATVLKESQATQAGPSRKR				FDKGPFVTFKLNQEKECDWTGLKFSRDGKTILISTNGSVIRLVDAFHGTPLQTFTGYPNN					SSDSRGWRGRETRENERNQRESREPWSGQNAGQDRGDDRANDNYRGQRNGGGRSGPGGGG				MESEQMLEGQTQVAENPHSEYGLTDSVERIVENEKINAEKSSKQKVDLQSLPTRAYLDQT
NHEIPNRSRDRNWNRDKERERDRHFKERSRHSSERSYDRDRGMRENVGTSIRRRRTFYRR			>sp|Q91X20|ASH2L_MOUSE Set1/Ash2 histone methyltransferase complex subunit ASH2 OS=Mus musculus OX=10090 GN=Ash2l PE=1 SV=1			IQKLQDLVNKTTWKKCCFSGDGEYICAGSARQHALYIWEKSIGNLVKILHGTKGELLLDV			EKAAPKSRNVQVGPRAASPEIFLNPELQGIRQCYGPNCCSHARPQSKYCSDKCGFNLATK				KGIPIEASFSPDSQFIFSGSTDGRVHIWNADTGNKVSVLNGDHPGPVQCVQFNPKYMMLA					RGGGFVSRSGRGGGRMGGRTGGPRGDRGSGGPGGAYGSGRGGNANEDHHEVELWDNTIAQ				VVPILLQGLAVLAKERPPNPIEFLASYLLKNKAQFEDRN
RSSDISPEDSRDILIMTRERSRDSDSRPRDYCRSRERESFRDRKRSHEKGRDQPREKREH			MAAAGAGPGPGVSAGPGPGAAASATTAEDRETEPVAAGAGEGPSAAPGAEPSSGEAESGD			VWHPVRPIIASISSGLVSIWAQNQVENWSAFAPDFKELDENVEYEERESEFDIADEDKSV			RIFQVLPQRLQEWNLTPSRAAEETRKHLDNIRHKQSLVRFALAELEKRSEELNMVVERAK				SACTNMAFWLPTSEEGL					NAEKQQQAHDDAWGDWNNEEYEGSLKDSKVFTTSNLATQSAANVVSGTGASVTAVPAAAG				>sp|Q9C005|DPY30_HUMAN Protein dpy-30 homolog OS=Homo sapiens OX=9606 GN=DPY30 PE=1 SV=1
YYNSSKDREYRGRDRDRSAEIDQRDRGSLKYCSRYSLHEYIETDVRRSSNTISSYYSASS			ANLVDVSGLETESSNGKDTLEGTGDTSEVMDTQAGSVDEENGRQLGEVELQCGICTKWFT			DLNADAQQDEEIEVDVQKVEPVAAFCSSDEEGEDENALQFLPMAPEVEDPEDGWTGQDGL			RSSIDTLGSQDTADMEDEQSMYCITCGHEIHSRTAIKHMEKCFNKYESQASFGSIFKTRM				>sp|Q6UXN9|WDR82_HUMAN WD repeat-containing protein 82 OS=Homo sapiens OX=9606 GN=WDR82 PE=1 SV=1					TEISAPPGLEHQLVQQGSHLEESSSSGPAAVTPPATLSGSATTPLLQYSAAVSNPPPQLQ				MEPEQMLEGQTQVAENPHSEYGLTDNVERIVENEKINAEKSSKQKVDLQSLPTRAYLDQT
LPIASHGFNSCSFPSIENIKTWSDRRAWTAFQPDFHPVQPPPPPPEEIDNWDEEEHDKNS			ADTFGIDTSSCLPFMTNYSFHCNVCHHSGNTYFLRKQANLKEMCLSALANLTWQSRTQDE			EPSAVMLGHMEPHDYEDDIMASKRRRMQLYDVSLPDAPTDETHPLISSKASKDKQQPVGG			EGNNMFCDFYNPASKTYCKRLRVLCPEHSKDPKVNDTDVCGSPLVNNVFNPTGEFCRAPK				MKLTDSVLRSFRVAKVFRENSDKINCFDFSPNGETVISSSDDDSIVLYDCQEGKPKRTLY					SQGTQSGAGTGASAAAGGGAGSTPSSFVSASPDTFSSAASAAATLVHQAQKQQQLQQQTT				VVPILLQGLAVLAKERPPNPIEFLASYLLKNKAQFEDRN
IVPTHYGCMAKLQPPVPSNVNFATKLQSVTQPNSDPGTVDLDTRIALIFKGKTFGNAPPF			HPKTMFSKDKDIIPFIDKYWECMTTRQRPGKMTWPNNIVKTMSKERDVFLVKEHPDPGSK			KKAAGRTKK			KNCFKHYAWEKIRRAEIDLERVRQWLKMDDLMEQERVMRQQLTSRANLLGLMLHSTYNHE				SKKYGVDLIRYTHAANTVVYSSNKIDDTIRYLSLHDNKYIRYFPGHSKRVVALSMSPVDD					PIKPSATLSVEQSQYFNSLASQGVSPGSVPVQSAPAGYAQNPVAAYSQTSTSVGVSQYPN				>jgi|Aspnid1|4736|AN6677
LQMDSSDSETDQGKPEVFSDVNSDSNNSENKKRSCEKNNKVLHQPNEASDISSDEELIGK			DPEEDYPKFGLLDQDLSNIGPAYDNQKQSSAVSASGNLNGGIAAGSSGKGRGAKRKQQDG			>sp|Q8BX09|RBBP5_MOUSE Retinoblastoma-binding protein 5 OS=Mus musculus OX=10090 GN=Rbbp5 PE=1 SV=2			VMDELVRKQQEHLVEFEKQRRRLAHQQQIQTQQKQYQEKQKLMLQQQQQQQQQQQQQQQQ				TFISGSLDKTIRLWDLRSPNCQGLMHLQGKPVCSFDPEGLIFAAGVNSEMVKLYDLRSFD					TYANVFASGTAAGAGTAEQSQQQPQIRRARVKLPPPSKIPASAVEMPGDNALNNIGYLDV				MTDNPTSNTTLIAHSPTFNPNSNSGFTPTTTSTTHPPAQPQPTFAQPQDFPPTATPKPNPNTNLMVNETS
KDKSKLSLICEKEVNDDNMSLSSLSSQEDPIQTKEGAEYKSIMSSYMYSHSNQNPFYYHA			GTTGTTKKARSDPLFSAQRLPPHGYPLEHPFNKDGYRYILAEPDPHAPDPEKLELDCWAG			MNLELLESFGQNYPEEADGTLDCISMALTCTFNRWGTLLAVGCNDGRIVIWDFLTRGIAK			QQQQQLQQPQQQQQQQQQQQQEQQQLQLKPHHLQQLQLQLLQQQQKKAQIPQKTQIIYLQ				KGPFATFKMQYDRTCEWTGLKFSNDGKLILISTNGSFIRLIDAFKGVVMHTFGGYANSKA					QFGALDFGTDDGFEPLPEKVGSGFSIDGQQQQQQPDDYQSKSQQQQQVTLAAGLQSSQIS				QLSSAGTGSAHTAAADPIASTVRPGGAPARVYMNEKIVPYLLEGMKTVTKEQPANPLRVLGEFLIQKSNE
SGYGHYLSGIPSESASRLFSNGAYVHSEYLKAVASFNFDSFSKPYDYNKGALSDQNDGIR			KPIPGDLYRACLYERVLLALHDRAPQLKISDDRLTVVGEKGYSMVRASHGVRKGAWYFEI			IISAHIHPVCSLCWSRDGHKLVSASTDNIVSQWDVLSGDCDQRFRFPSPILKVQYHPRDQ			KKT				VTLEASFTPDSQFIMIGSEDGKIHVWNGESGIKVAVLDGKHTGPITCLQFNPKFMTFASA					DALNAAGYTSRSTSQQQQGVSSAVNATIDQLTKSDPYGQTGGSGNAYQNAYQSSGASKTA				VEGPQSGNAPE
QKVKQVIGYIVEELKQILKRDVNKRMIEITAFKHFETWWDEHTSKARSKPLFEKADSTVN			TVDEMPPDTAARLGWSQPLGNLQAPLGYDKFSYSWRSKKGTKFHQSIGKHYSSGYGQGDV			NKVLVCPMKSAPVMLTLSDSKHVVLPVDDDSDLNVVASFDRRGEYIYTGNAKGKILVLKT			>sp|Q9CWW7|CXXC1_MOUSE CXXC-type zinc finger protein 1 OS=Mus musculus OX=10090 GN=Cxxc1 PE=1 SV=1				CSNMAFWLPTIDD					SGFPTTAPGGYSSSTYANVQSSVANSYQQQGYGSYQPSSYQQQAGSGAQSGTGAVSGGGG				>jgi|Neucr2|2262|NCU03037T0
TPLNCIKDTSYNEKNPDINLLINAHREVADFQSYSSIGLRAAMPKLPSFRRIRKHPSPIP			LGFYINLPEDTETAKSLPDTYKDKALIKFKSYLYFEEKDFVDKAEKSLKQTPHSEIIFYK			DSQDLVASFRVTTGTSNTTAIKSIEFARKGSCFLINTADRIIRVYDGREILTCGRDGEPE			MEGDGSDLEPPDAGDDSKSENGENAPIYCICRKPDINCFMIGCDNCNEWFHGDCIRITEK				>sp|Q6UXN9|WDR82_HUMAN WD repeat-containing protein 82 OS=Homo sapiens OX=9606 GN=WDR82 PE=1 SV=1					TATQNIPVGGSSSQNSTSGNASSAYLTSGYSTPQSAYQSSQSVYGNTGLSNSSGFSGSAS				MAANEPQQGHAPTEDVNMTDAQSDQPTQQQQQQQHLTTSHHHIPDRPPHPVSPVPIPQIPGRPSPTGAHP
TKRNFLERDLSDQEEMVQRSDSDKEDSNVEISDTARSKIKGPVPIQESDSKSHTSGLNSK			NGVNQGVAYRDIFEGVYFPAISLYKSCTVSINFGPSFKYPPKDLTYHPMSDMGWGAVVEH			PMQKLQDLVNRTPWKKCCFSGDGEYIVAGSARQHALYIWEKSIGNLVKILHGTRGELLLD			MAKAIREWYCRECREKDPKLEIRYRHKKCRERDGSERAGSEPRDEGGGRKRPASDPELQR				MKLTDSVLRSFRVAKVFRENSDKINCFDFSPNGETVISSSDDDSIVLYDCQEGKPKRTLY					NASSQYANFSASAKLKDATTASSAAHYDSVSTSSGVSSNSGSTGNGGVVSGQTGANQAAV				TANQGPSAIRSTATTNGSTSEDQQSQPLPPYQQRASSSRAASAHPQDSGQGQQQGPGSTGTAGMPTEPTL
RKGSASSFFSSSSSSTSSEAEYEAIDCVEKARTSEEDSPRGYGQRNLNQRTTTIRNRNLV			TLADVLYHVETEVDGRRSPPWEP			VAWHPVRPIIASISSGVVSIWAQNQVENWSAFAPDFKELDENVEYEERESEFDIEDEDKS			RAGSGTGVGAMLARGSASPHKSSPQPLVATPSQHHHQQQQQQQQQIKRSARMCGECEACR				SKKYGVDLIRYTHAANTVVYSSNKIDDTIRYLSLHDNKYIRYFPGHSKRVVALSMSPVDD					SNNNSVSGSSSVSNVTAGVASGNVAGVGGGVSQSGVSSGVGVPGGSASSVGVNVNNNSSS				HGAPVRQYLNTKVTGHLLEGMKMLAKEQPKDPLRALGEFLLQRSKQYEGGGGANGTSTSA
GTMDVINVRNLCSGSNEFKKENVTKRTKKNIYSDTDEDNDRTLFPALKEKNISTILSDLE			>sp|Q9UBL3|ASH2L_HUMAN Set1/Ash2 histone methyltransferase complex subunit ASH2 OS=Homo sapiens OX=9606 GN=ASH2L PE=1 SV=1			EPEQTGADAAEDEEVDVTSVDPIAAFCSSDEELEDSKALLYLPIAPEVEDPEENPYGPPP			RTEDCGHCDFCRDMKKFGGPNKIRQKCRLRQCQLRARESYKYFPSSLSPVTPSEALPRPR				TFISGSLDKTIRLWDLRSPNCQGLMHLQGKPVCSFDPEGLIFAAGVNSEMVKLYDLRSFD					ASSVGAATVAQTATGTTAAVLASLTNKNTSSSNSSGSGGSAATTTGNASGQGAGASTGGV				>jgi|Canalb1|56520|CAALFM_C504160WAT0
EISKDSCIGLDENGIEPTILRKIPNTPKLNEECRRSLTPVPPPGYNEEEIKKKVDCKQKP			MAAAGAGPGQEAGAGPGPGAVANATGAEEGEMKPVAAGAAAPPGEGISAAPTVEPSSGEA			DAVPSSLMDEGASSEKKRQSSADGSQPPKKKPKTTNIELQGVPNDEVHPLLGVKGDGKSK			RPPPTQQQPQQSQKLGRIREDEGTVLSSVVKEPPEATATPEPLSDEDLALDPDLYQDFCA				KGPFATFKMQYDRTCEWTGLKFSNDGKLILISTNGSFIRLIDAFKGVVMHTFGGYANSKA					GSSSGAGGAGSGGGSGSGLVPTNIQMVSQYIQTGLPYYQQPVYSYEELQMMQQRVPHVQG				METPISNQDTAKENLETHANESIDNSDQTENKPTNGSVDEKPQSSNPMEIDTKEESTKSQINTPVPNENS
SFEYDRIYSDSEEEKEYQERRKRNTEYMAQMEREFLEEQEKRIEKSLDKNLQSPNNIVKN			EGGEANLVDVSGGLETESSNGKDTLEGAGDTSEVMDTQAGSVDEENGRQLGEVELQCGIC			KKQAGRPKGSKGKEKDSPFKPKLYKGDRGLPLEGSTKGKVQAELSQSLAAGGAISELL			GAFDDHGLPWMSDAEESPFLDPALRKRAVKVKHVKRREKKSEKKKEERYKRHRQKQKHKD				VTLEASFTPDSQFIMIGSEDGKIHVWNGESGIKVAVLDGKHTGPITCLQFNPKFMTFASA					YYDLNYPPASLGAGRDNLGSVTYSAMNDGRFARTDNNSSPVGNVSSTMSQQAGSSAPMLN				QLPMHEIVGGSSVRRYLNQHLTKTLLEGLKEVAQIKPEDPLKYLGEYLISKSNKSKKE
NNSPRNKNDETRKTAISQTRSCFESASKVDTTLVNIISVENDINEFGPHEEGDVLTNGCN			TKWFTADTFGIDTSSCLPFMTNYSFHCNVCHHSGNTYFLRKQANLKEMCLSALANLTWQS			>sp|Q15291|RBBP5_HUMAN Retinoblastoma-binding protein 5 OS=Homo sapiens OX=9606 GN=RBBP5 PE=1 SV=2			KWKHPERADAKDPASLPQCLGPGCVRAAQPGSKYCSDDCGMKLAANRIYEILPQRIQQWQ				CSNMAFWLPTIDD					VPYAYFYGGNVMPGSFQYGTPAIYPQIPAANTASGQQFPKPSYSAGYGSTSYDTLSQTTQ				>jgi|Sacce1|1511|YDR469W
KMYTNSKGKTKRTQSPVYSEGGSSQASQASQVALEHCYSLPPHSVSLGDYPSGKVNETKN			RTQDEHPKTMFSKDKDIIPFIDKYWECMTTRQRPGKMTWPNNIVKTMSKERDVFLVKEHP			MNLELLESFGQNYPEEADGTLDCISMALTCTFNRWGTLLAVGCNDGRIVIWDFLTRGIAK			QSPCIAEEHGKKLLERIRREQQSARTRLQEMERRFHELEAIILRAKQQAVREDEENNEND				>jgi|Cryne_JEC21_1|2857|CNC00180.t01					DYSKGGYSSSVNQQSKTQTVSNQSQAGTGSDLTSSMYGKGHVALNKVNSYEKQSFHSGTP				MNESENSPQHNEVTVPMVEDTSSNADIPMEQIQREDNKNYDKHDNECFDMNGNHNNNSDNLQFDSVPSSA
ILKREAENIAIVSQMTRTGPGRPRKDPICIQKKKRDLAPRMSNVKSKMTPNGDEWPDLAH			DPGSKDPEEDYPKFGLLDQDLSNIGPAYDNQKQSSAVSTSGNLNGGIAAGSSGKGRGAKR			IISAHIHPVCSLCWSRDGHKLVSASTDNIVSQWDVLSGDCDQRFRFPSPILKVQYHPRDQ			SDDTDLQIFCVSCGHPINPRVALRHMERCYAKYESQTSFGSMYPTRIEGATRLFCDVYNP				MDTPGAGPSRQSSSAPAANNKLDPNVKPGTVLLTSDLLSSFQPAKRFKDAVLEPTSTPSGPKTHSVTTLT					PPFNMPNTQTAGGTSAQPYGMYLPMPAAGHHNMIHQPIHQMDGRIHSSSRRDSNSAGQRQ				TKDLKNIKSVTNQNVKIEESSSTNSVIEESSEPKISKLENVNLAATVGGSQTRKYLNTNVTPHLLAGMRL
KNVHFVPCDMYKTRDQNEEMVILYTFLTKGIDAEDINFIKMSYLDHLHKEPYAMFLNNTH			KQQDGGTTGTTKKARSDPLFSAQRLPPHGYPLEHPFNKDGYRYILAEPDPHAPDPEKLEL			NKVLVCPMKSAPVMLTLSDSKHVVLPVDDDSDLNVVASFDRRGEYIYTGNAKGKILVLKT			QSKTYCKRLQVLCPEHSRDPKVPADEVCGCPLVRDVFELTGDFCRLPKRQCNRHYCWEKL				FDDTGDRLISAGDDNQFILWDARKGKKIKSFYSKKYGIDHVRSTHKTGTILHASTQGGDHAVRYHSTHDN					QSTSQSKSAGKQGYSPSYWAGQN				IAVQQPEDPLRVLGEYLIEQSNILKSGEKESNASK
WVDHCTTDRAFWPPPSKKRRKDDELIRHKTGCARTEGFYKLDVREKAKHKYHYAKANTED			DCWAGKPIPGDLYRACLYERVLLALHDRAPQLKISDDRLTVVGEKGYSMVRASHGVRKGA			DSQDLVASFRVTTGTSNTTAIKSIEFARKGSCFLINTADRIIRVYDGREILTCGRDGEPE			RRAEVDLERVRVWYKLDELFEQERNVRTAMTNRAGLLALMLHQTIQHDPLTTDLRSSADR				AYLAYFKGHTARVRSIDMSPADDSFVTAGDDGTVRLWDLRANACKGLVNDVGGSAIAAMDNTGVVFAVAC					>sp|P61965|WDR5_MOUSE WD repeat-containing protein 5 OS=Mus musculus OX=10090 GN=Wdr5 PE=1 SV=1				>jgi|Mucci3|1552258|fgenesh1_kg.8_#_5831_#_GZZNH_transcript/40803
SFNEDRSDEPTALTNHHHNKLISKMQGISREARSNQRRLLTAFGSMGESELLKFNQLKFR			WYFEITVDEMPPDTAARLGWSQPLGNLQAPLGYDKFSYSWRSKKGTKFHQSIGKHYSSGY			PMQKLQDLVNRTPWKKCCFSGDGEYIVAGSARQHALYIWEKSIGNLVKILHGTRGELLLD			>tr|A0A669KB50|A0A669KB50_HUMAN CXXC-type zinc finger protein 1 (Fragment) OS=Homo sapiens OX=9606 GN=CXXC1 PE=1 SV=1				SDTQTIMMYATKTADVHPFIHQGLIDIALEDISTPPPKPIFTSLHFSNNGQYLLVGTSSDVHYVLDAIYL					MATEEKKPETEAARAQPTPSSSATQSKPTPVKPNYALKFTLAGHTKAVSSVKFSPNGEWL				MSDNHPTPTESMPSQQEQSHPSPMLDVVKQEEPQISSSSPAVSTPSAAANTSTPTKKELEFTYQEDTPTP
KKQLKFAKSAIHDWGLFAMEPIAADEMVIEYVGQMIRPVVADLRETKYEAIGIGSSYLFR			GQGDVLGFYINLPEDTETAKSLPDTYKDKALIKFKSYLYFEEKDFVDKAEKSLKQTPHSE			VAWHPVRPIIASISSGVVSIWAQNQVENWSAFAPDFKELDENVEYEERESEFDIEDEDKS			MEGDGSDPEPPDAGEDSKSENGENAPIYCICRKPDINCFMIGCDNCNEWFHGDCIRITEK				TPLRRLVGHVGLERDAQGNKGVEPRRGISGEELCWTADSNWVISGSANGEVVAWDLRPEPGQSQLTRSDV					ASSSADKLIKIWGAYDGKFEKTISGHKLGISDVAWSSDSNLLVSASDDKTLKIWDVSSGK				RSYLDATVVPTLLEGMKLLASERPSDPLAFLGHFLLSRSNEGKQQP
IDMETIIDATKCGNLARFINHSCNPNCYAKVITIESEKKIVIYSKQPIGINEEITYDYKF			IIFYKNGVNQGVAYKDIFEGVYFPAISLYKSCTVSINFGPCFKYPPKDLTYRPMSDMGWG			EPEQTGADAAEDEEVDVTSVDPIAAFCSSDEELEDSKALLYLPIAPEVEDPEENPYGPPP			MAKAIREWYCRECREKDPKLEIRYRHKKSRERDGNERDSS				AGGNWHTANPPDWTTLRIPDLKPKVVLHGDGAGSGPTRAVKFNPRYNLMAVGGYDLTLWMPIKDEEARLA					CLKTLKGHSNYVFCCNFNPQSNLIVSGSFDESVRIWDVKTGKCLKTLPAHSDPVSAVHFN				>jgi|Rhimi59_2|1912797|fgenesh1_kg.9_#_2445_#_TRINITY_DN2207_c0_g1_i1
PLEDEKIPCLCGAQGCRGTLN			AVVEHTLADVLYHVETEVDGRRSPPWEP			DAVQTSLMDEGASSEKKRQSSADGSQPPKKKPKTTNIELQGVPNDEVHPLLGVKGDGKSK			>jgi|Hesve2finisherSC|1338785|fgenesh1_kg.30_#_120_#_Locus6164v1rpkm16.91				AEGW					RDGSLIVSSSYDGLCRIWDTASGQCLKTLIDDDNPPVSFVKFSPNGKYILAATLDNTLKL				MESDSSTKTEPTEHAPLTQPTNPIKQEEFNNSFIQYTPENIVEQLEQPATPVSKVKQPVVEGTVPPRAYL
>sp|E9PYH6|SET1A_MOUSE Histone-lysine N-methyltransferase SETD1A OS=Mus musculus OX=10090 GN=Setd1a PE=1 SV=1			>jgi|Cryne_JEC21_1|107|CNA01030.t01			KKQAGRPKGSKGKEKDSPFKPKLYKGDRGLPLEGSAKGKVQAELSQPLTAGGAISELL			MAPSSYASMENFASLKTEPPSPSVLKVNSMLNPIQPPPLSSTSYHDPQISTEVLPLQKYCSQDPMIPSTA				>jgi|Ustma2_2|3095|mRNA_UMAG_12194_UMAG_12194					WDYSKGKCLKTYTGHKNEKYCIFANFSVTGGKWIVSGSEDNLVYIWNLQTKEIVQKLQGH				DKTVVPTLLEGMKLLATERPSDPLAFLGHFLLSRSNEKHQ
MDQEGGGDGQKAPSFQWRNYKLIVDPALDPALRRPSQKVYRYDGVHFSVSDSKYTPVEDL			MSLENRLSPPLSRSETPALGTVGTVLDNATASLPLPNQNFPGEGLAGPGPSTTENHTKKVIREDVERRQY			>jgi|Cryne_JEC21_1|3154|CNC03150.t01			FQQQPQPLQPRPPLSPVSYQDPCSLQPDLAASSPQPTFSTHVLKLGKTQPSPIDNSMSPPPKKRKNAIDQ				MAAASSTFNEAGPSSSAASDAKKLAISSNLISVLKPAKVFSQYVTKGTSITSASFDDAGFQCITSGEDDF					TDVVISTACHPTENIIASAALENDKTIKLWKSDC				>jgi|Spoumb1|523973|fgenesh1_kg.103_#_77_#_TRINITY_DN6351_c0_g1_i1
QDPRCHVRSKARDFSLPVPKFKLDEFYIGQIPLKEVTFARLNDNVRETFLKDMCRKYGEV			ARMGTIMPGTGDGLGIGEECFSWTDIPNVKNFRYHPCALSPTPSPHPVFPFYRTIPYPPPIPPVHLSLLD			MQQLLNPFAQKYPDAVDSTLFTQGVCLAFNRSGPFAGHYLAVGNSHGTVEIWDVETRGVVRILEGHVKAV			ATGKPKRGRPPSSPKKEMSPALSKKVLKKETSPSPSKLLKTKPPVSKKPSASKPKLYCLCKQPYDASRTM				MHVYDAKYGLHVAKIPSQKYGVHLTRFTHDKDSVIYASTKENNAIRYMDLKTKAYMRYFEGHENKVVTLQ					>sp|P61964|WDR5_HUMAN WD repeat-containing protein 5 OS=Homo sapiens OX=9606 GN=WDR5 PE=1 SV=1				METIKPAINDLPMTVQVSWLSYISKAETLKESSGELNQTKTEGNAEDTNVPKSKQVEGGVPPRVYLDKTV
EEVEILLHPRTRKHLGLARVLFTSTRGAKETVKNLHLTSVMGNIIHAQLDIKGQQRMKYY			RSSYLRISPSLLTIYNDRGFRSCRTNVSVREGTWYYEVHIDRGDGEQGARRGAGGEGGNPHVRLGWGRRE			EGLSWSRNNRYLLSASSDGTAIVWDLSVLPHPLLSPRTPLTGEPHAGPSSARLHTVRFDSPVISASFHPR			IACDQCDQWFHCQCIDMNEQKVDFIDMYFCDPCSDDTGKRTSWKDKCSNPACDKAARRGKLKQLHVSKYC				MAPQNDTFLSGSVDEAVRLWDLRTPKSMGLMNIQGHPVVAYDPTGKVFAVSKDERSAVLLYDVRKFDQMP					MATEEKKPETEAARAQPTPSSSATQSKPTPVKPNYALKFTLAGHTKAVSSVKFSPNGEWL				VPTLLEGMKLLATERPSDPLAYLGQFLLSRSNGKQ
ELIVNGSYTPQTVPTGGKALSEKFQGSGAAAETTEARRRSSSDTAAYPAGTTVGGTPGNG			ANLDTPVGCDAYSYAIRDVGGEKVHISRPKPYANKGFRTGDIVGCLISLPRRPSLEDKPVSDPARIKRQR			NSRIILAVLSCGEAVIVDMRKGGGKYRLEDVSDEDETAVNRKRISMTCGDFSPCGSRVYVGTSNGMLIVI			SDHCGLTVARAQLALANRRRLAQHQQEQPLPSLPDNKPDPSLPPFDVCLEQLSKSRLSQYAGMEDRRRLA				FLVVHLDDSAALSKVSMPPRMPIITSLTFTNDSQYLLLGTSGDVHYVIDTFSEGDLVVARLIGHEGLEKA					ASSSADKLIKIWGAYDGKFEKTISGHKLGISDVAWSSDSNLLVSASDDKTLKIWDVSSGK				>jgi|Liccor1|10835|LCOR_09872.1
TPCSQDTNFSSSRQDTPSSFGQFTPQSSQGTPYTSRGSTPYSQDSAYSSSTTSTSFKPRR			RAFNYKSQAYFESAEYTPSKEMDALIDRDGKLAAAAKVESQAQEINGGDMPKKQMGATTKNTKKGKKQPE			DPMTRQILQRAKLANSGIRQLSFDTSGFHLLTSATDRALRLLHIDPLTLSLSPLHRFQDLINRTPWNSIG			RIREERQRAIDCVKMIDTKQQFLQALVASLDQENRANDHCGFDSRLLWDDDVWFRVGKVETHVQLSLVFL				SGTSIGMVAEAGISGQEICWTPDGKWVLSGSADGSVVFWSIDLEEASRNEFRNLRPRYKQSAHDGASRVL					CLKTLKGHSNYVFCCNFNPQSNLIVSGSFDESVRIWDVKTGKCLKTLPAHSDPVSAVHFN				MSNHSSNFSAGRLPPIDSKEYPPSQGSSSSNAPPARFSDHLPTQQSHLANVRLPASQPVKQELDNVLAPI
SENSYQDSFSRRHFSTSSAPATTATATSATAAATAASSSSSSSSSSSSSSSSSSSASQFR			KAHEPVARKLEKLSSSSISFFINGESFGEAFTDLYDFTPLPSLYPPVGGHGKKHHPGDEVLHDDGTLGYY			FSGDAEYVMGGAAHKMAHNVFIWDRESGVLVKVLEGPKEPLIACTWHPTKPIIASITTSGDVHVWQTSSP			PDDQEPAPPASTICQRPKRCQKHHDWIKVKTNEMDQEREEQILVLSVLARERELIKQRIKRRSSEVDIVH				AFNPRYAQFMSAGAEVAFWLPDLPEEV					RDGSLIVSSSYDGLCRIWDTASGQCLKTLIDDDNPPVSFVKFSPNGKYILAATLDNTLKL				GGPSSQQQPPAHVATTQQPPPPSSSSSSGNVPESSSFTSQPHDPQAQRRRGDSQSPRSYLDAHVVPTLLE
GSDSSYPAYYESWNRYQRHTSYPPRRATREDPSGASFAENTAERFPPSYTSYLAPEPNRS			PMVSCFGRAKATCNFGPDFAHPLPEGARPMCERYAEFKEEERLLDEKDEVEDAERLRQILEAEKKMLSKV			DNWAAFAPGFEELEENVEYDEREDEFDIEDETELNRRKDLEEDIIIDLLTPQEDAFPRRARPIISLPSNI			SLMNGTLTHNK				>jgi|Aspnid1|6749|AN0065					WDYSKGKCLKTYTGHKNEKYCIFANFSVTGGKWIVSGSEDNLVYIWNLQTKEIVQKLQGH				GMKLVVTKRPSDPLAFLGQYLLDCSANMKNETHRPSSSIQSRPPPPPPPSSSSSQQQQLPSLSAELPQSM
TDQDYRPPASEAPPPEPPEPGGGGGGSGGGGGGGGGGGGGAPSPEREEARTPPRPASPAR			KPRNQKANSATASGENTPKRKKGPAPKRKREGRDGTEMSTPGVESVRGLTATPAPEAPMSEAGIEWREGT			IFANDDEQLEAMRFIESISNVAKWADREAAVYEDALVSGDGEQEELGEAANGAADGDDWEGFYLSQDLLS			>jgi|Cryne_JEC21_1|5367|CNG01770.t01				MADGGQSTPQQVPQQAAQQTQKVSDVIRSYRSTKVFKSTKQDSFVTSLDFDDQGEFVVSCGDDEIIQIFD					TDVVISTACHPTENIIASAALENDKTIKLWKSDC				FIKKEQP
SGSPAPETTNESVPFAQHSSLDSRIEMLLKEQRSKFSFLASDTEEEEENSSAGPGARDAG			RERSMSVAASLGGQGWGTVKEEISDEREEKKIKKDKEVEVKQENGGNSEDGEFEGINW			DIRSDDAGT			MSEAGENREEDSGAKLQTSELEQNDLGHEERESKRRKLDNGEESAEQIVSRQASPVPNPSQEGESPSATE				VKAGKMTKSIPSKKYGAHLARFTHHSRQVLHASTKVDDSLRLLDLHSESYIRYFSGHTDKVTCLALSPGS					>jgi|Cryne_JEC21_1|3803|CND02590.t01				>jgi|Phybl2|152527|Genemark1.14718_g
AEVPSGAGHGPCTPPPAPANFEDVAPTGSGEPGAARESPKANGQNQASPCSSGEDMEISD			>jgi|Ustma2_2|1419|mRNA_UMAG_01338_UMAG_01338			>jgi|Ustma2_2|198|mRNA_UMAG_00183_UMAG_00183			QPPAKALTPSVPSPKQSSAKPDIIAAPEPAEVLNVLPAATIGPINGTENEPSGQPLNVSVCSPPTMVKDE				DSVISCSKDDTVSIWDLGSRYAQGKLKLSTPYLVAFDPSASVIAIASQSTSSILLYDFRNYDKSPFSTFD					MLAYLHAAGMHNAYAALQHDAALADVDPRDRAVGLLEKKWTSVIRLQKKVIDLENRNAALLAELAAAARP				MSEGYSHDEPTSVVYGSESNSYPLPIKQEYEHNNGSNYGPVYPATGRSLAADTPSSSANTPTADVVTPVG
DDRGGSPPPAPTPPQQPPPPPPPPPPPPPPYLASLPLGYPPHQPAYLLPPRPDGPPPPEY			MDIDSQLPLQSAPPSVDHGAVLSPNADSYTTDAATPTNKRKYQDLIQSGAVSHALVGTTSSPPPSSSSLP			MNAQLLNPFTIDIPDSVSSTLSTAECSTLLFNHGSSILSGQYLAVGRSDGYITIWDIETKSVLRLLAGHV			DIEIVDGTVPEFAPAPVRDENEMIKKEDVSTPAAADSPATEKDEVSSAKGKTKSALVSKSQASKGKKAPA				LAKYEERYTPSTRGRAWTRLEFSNDGKYLLVGTDYHGHFVLDAFEGELKAFLVGKNGSPGRAAPVSTTGK					AAPGPFLPRPPPRHTLASHRAPVTRLAFHPTWTLLASASEDATVKLWDWEAGDMERTLKGHTKAVMDVDF				SPTGQKRHSLDGLTPRAYLDATVVPVLLEGMKQLATERPADPLTWLGNYLTTRASTDRNQQTRNTTT
PPPPPPPPPHIYDFVNSLELMDRLGAQWGGMPMSFQMQTQMLTRLHQLRQGKGLTAASAG			PSSPPHPYRSASSTPVPQSTSDAQKVYIARTAPHLLGRGPTPSSSRTPSVPTSGRSSPTSDDGCSTPDGT			RPVTGLAWSRYNRYLASCSGDWNVVVWDLAAKSQAASGLRKAAGREGDVVNTDETDPRLPFESERKTTIR			KKGKAKTKVEELKGSKERSASVSVSASHLYFRSSTESSTQESRDSTPPVSTDQSQFTSPSGAPIDSNAVY				PLGQGDACFTPDGRYVIGGSGDHHDLLVWDLQQTPDTNLCLQAMAKLPHRGKTAIVEYNPRFNMIASADK					DPRGGLMATCSSDLTLKLWDTANQYTNVKTLHGHDHSVSSVRFMPDGETLVSASRDKTIRVWQVSSGYCI				>jgi|Absrep1|425400|fgenesh1_kg.32_#_236_#_TRINITY_DN4728_c0_g2_i1
PPGGAFGEAFLPFPPPQEAAYGLPYALYTQGQEGRGSYSREAYHLPLPMAAEPLPSSSVS			SSTPTSSNQSHHSLPEGYRGPALRKNDAEDFAASPHLAPTVGSATLFHTVNFAVNRNGWRYTAAGPASQH			FDCAVSSVQFAPASSGWLVVVLASQEAYLVDIRDKVRLGKTRGENGKVQVKDVECSPRRILLSSAAAAQV			CICRRPDTDDDDGLMVGCESCDGWFHASCVGLDEEMVELLDVYICKSCERTQRTIYKQVCKRDGCRKSVA				EVYFWLPEDTSKAV					KTFSGHAEWVREAVPSEDGRWLVSASNDQTSRIWDFSTGETKMELRGHEHVVECAVFAPVNAYPAIRELA				MNPAENKVSNSTLSQPGKNADVPSKSQGDTSLTLQDRSGKMSDQVAHSKVKGQNTKYKTDMPPPSLTATT
GEEARLPHREEAEIAESKVLPSAGTVGRVLATLVQEMKSIMQRDLNRKMVENVAFGAFDQ			LPKTLFKTLVTRPASVHWCWSDRSPFTKISADADIVSTDKGFRSARTNIGVRQGEWYAEIEILPPEHLTV			INSEATQAQDEAEEPTPAASSTPGITAARFTPDSRFIVAGTSKGSLLIFDAVTGDVLDELKVLSTTSGVK			GSSSKFCSSQCAFRYSQAMLGAITNKTAIKQLSKALTSFPRPKLGVTVEHHVPAKSETSIFSVYDDTQTQ				>jgi|Neucr2|4016|NCU07885T0					GLKPPAPRDTRAKSPGVYAATGSRDKTIKLWDALSGQCLRTLVGHDNWIRALVFHPSGKYLLSASDDKTI				KTTTMGMNNPHGVRTAPRSYLDDTVVPTLLEGMKVLVSQRPEDPLAFLGQYLLDRSTTNQDSHKA
WWESKEEKAKPFQNAAKQQAKEEDKEKMKLKEPGMLSLVDWAKSGGITGIEAFAFGSGLR			GVGAPGSLPAPMKDGPHVRLGWGRREAPLNAPVGFDGYSYGLTDKAGDKVTLSRPLPYGKPFKAGDVVGM			ELAFDSTGKFLVVNCNDRALRILSVHTTSSTTSHHNDRPAKRLRTSLSLTLLHKIQDMIQRTAWNNIGFS			LLTLQKRQEGAQKAMERIQKRQALLRNAVDRCEQLPPIAATETEESQQKGKKRKAGRPADDRPCGWEASL				MSSTPMDIDEPGAGTPSLNVTRLLGPNGPSTSKISEVIKNFRPTKFFQRDDVKEGRPQPYVLSIDFDDPG					KVWDLANGRCTKTIEAHSHFVTSMTWGRAVGASGGIEKVNGDASSKEPRRINVLATGSVDQTIKVWTP				>jgi|Hesve2finisherSC|1181246|CE181246_4260
GALRLPSFKVKRKEPSEISEASEEKRPRPSTPAEEDEDDPEREKEAGEPGRPGTKPPKRD			YIKLPEETTPKDDNDPANIKRERIAIRYKGQLYFESLEYPRTREMEQLMERSRKGNSIEDALKGIDGTGI			PSSDYIFAGAAHKASHNVYIWDRTSSTLSKILEGPKDWSIGVDWHPSRPMLASASNTGAIYVWFTPTEEI			IAEDEEVEELVKGEGDEMEVVEGEREVCMLPRRRCDRHQGWQKTVAVSLDLELATLTRTYESLQENQRLI				ELCMTSESDETIQIYNVREGRHDKSLLSKKYGVKHAKFTHSSSGIIYASTKQNDAIRYLATHDNTFIRYF					>jgi|Ustma2_2|5631|mRNA_UMAG_04723_UMAG_04723				MESASKPIAIEPTKSLEKTENDLPSLLTENSTTVTNSHVASIAPRAYLDDSVVPVLLEGMKLLVIERPTD
EERGKTQGKHRKSFTLDSEGEEASQESSSEKDEDDDDEDEEDEEQEEAVDATKKEAEASD			FEPQNTALSSTAAADGATGIAGSMIGNGASVPSAGSGVLSGGGGGSAKVKNRKNPGSKEKPSGPTPPSLR			WSAYAPGFEELEENMEYEEREDEFDFIDGKGESERLRQEEEEAAYVRICDADTAGRDNTRQTGASVAWGK			EEANQALKISEEAREMFLAKKQAVKRK				EGHEASVTNIALHPGSDNFLSCSLDTTVRLWDLNSRNWVAKFHLTNPTLAAWDPAGLVFAIALPASASIL					MTIELSNGQERHDASTDLVQTALPAALPAASSSSSSSANRTATSPDLIYTLLGHSKSITALSFSPCGTLL				PLEFLGKYLLERSQKTIKKRVAKIDGQ
GEDEDSDSSSQCSLYADSDGENGSTSDSESGSSSSSSSSSSSSSSSSSSESSSEEEEQSA			PIPKMLGSKIGFFVNGEPQGIAFRDLFDFRPLRVRGFSGLKPAAHKSTSLSSRSSKQDTAKKGDPTEPVI			VSAILAVNNDEQEGREWITLKKLFATRLDQVSTDFSWNPKADGEAGEETWIECTLLDDDDCDRFVIPPRL			>jgi|Ustma2_2|471|mRNA_UMAG_00443_UMAG_00443				LYDYRNYVKPFKIIDVLKEKGPADADAVFRGWTKLEFSNDGKHILLGTRTGGHFLFDAIDGNLKAYLRKP					ATASADCTAKLYSVATGALIHTFASHHTSGINDLSWSGDSVYLACASDDRSVKIFNVVTHQLVRNFTEHT				>jgi|Rhiir2_1|732007|CE732006_7871
VIPSASPPREVPEPLPAPDEKPETDGLVDSPVMPLSEKETLPTQPAGPAEEPPPSVPQPP			NVKPRENIFDDGELGYFAFVSSYGGARAKLVTGENGFRFPPPDDIEAALEKVDSSSSDSMQIKPEASTEA			ELDFSVFHDDHL			MEFDAEDATAPTSSTMEMDLTPPKKRIKSAQASRSASTEPSTLDAILYGDVYEDAIGPQEASSLTAAADA				QGGTRRPAPGEADGGSGALESSGDCCFTPDGRYVVSGAAKDLLVWDTLQTPNNKVLEPNFLPQEGKKEPV					SYVLCVAYNPQSTLVVSGSFDETVRLWNVTRNKCHRVISAHSEAVTGVAFNSDGTMIVSSSYDGSIRLWD				MYSRESDTLKTTSQYSAKQTDNSTYVPLLERDEQENSTYTDSSPADTSTNEYENRRAVGAVRSIRREEID
AEPPAGPPDAAPRLDERPSSPIPLLPPPKKRRKTVSFSAAEEAPVPEPSTAAPLQAKSSG			FRRWKPLSARFEEHLHEMWAYDLQDEVKAQAMADKLAEEKARRNNAAKERYAAAKRRHAAALARNATASP			>jgi|Aspnid1|5920|AN0808			SADMVKTEIDHVASTLEVIPTTQLEPLAAETFSSTLLSVVQPESDAAVSQPIARKKKTSSASLSSKKDGS				LVQYNPRFNMIATADKELMFWLPVSDL					TTTGACLKTLMHKDQSALGGVMFTPSSAQLIATSLDSTIRMWDVYNSKIVKTYTGHSNLKIAITAKLARF				VDITGDEPSEDQPSPFKFEDQFGEVVDEERDKIQRLNVRHPHSSTAVRDYLNKTVVPTLLAGMKKMVRER
PVSRKVPRVVERTIRNLPLDHASLVKSWPEEVARGGRNRAGGRVRSTEEEEATESGTEVD			APARVQDDDDADQTITAEAEHMDVDEQANAAAARSDANTGSVGGMSVPPPAAVYDGDAARTSSTHVHLPP			MNLSLVDPFVLAQDYPDTLSEKLRSGHATCLRFNRKGDYLASGRVDGTVVIFDVETNGVARKLKGHIRQI			ALISTSKSKKSSASTKKATCSTSSLTHPEPPSSRSRTRAEPVSPPPVAVNTVEEAEEEDTALYCICQRRQ				>jgi|Canalb1|59743|CAALFM_C107550WAT0					HPQPTLSTKSASVAVICGSEDGKVTMWDVQSKEMLTHWQAHKDSVVAASLHPTARIVATATVEPESSVKL				PQNPCEFLGRYLIEHCDHDHDHKEESNTEVRIKQEDTDYSPRSRQKQRRGSGSSADNGDMDVDDDV
LAVLADLALTPARRGLATLPTGDDSEATETSDEAERPSPLLSHILLEHNYALAIKPPPTT			HARLEDAAQQRSWSRAASPEDPTRTVSPTPHPHEKLDDVVMRDVEERQACNGKVSAFV			QSLSWSRDGRYLLSSSQDWKCILWDLKDGSRVRTVRFEAPVYIAELHPYNHLLFVASLFEDQPVLVDISS			DDVQGGMIMCDRCEQWYHYRCMDITEDDAELVDQFICPPCHQVTGEETTYKAACSRAECRRAARSPFSKY				MNSSRSANNSHSVSKSSSSNSVYISGTTLAALQPAKSFNYHQGASITSLDFDDAGQFSVSSGIDKSIQLY					WYFPD				>jgi|Spipu1|3589|SPPG_08181T0
PAPRPLEPAPALAALFSSPADEVLEAPEVVVAEAEEPKQQLQQQHPEQEGEEEEEDEEEE			>jgi|Aspnid1|5248|AN9399			PKPVKRILPSAPFRAAPSKDEEIDPAVAAKQAAQDAKHSTCVTIFTALGNHIIAGTSKGWINIIETQTCT			CSERCGVLAVTARLAALKVEKNKAAVAKLEADERVMAARQTEGFTLRTDKFKTEWKNVVAEQLGGGAIWA				DCHKGTHSKDIQSQKYGAHSARFTHEELNCLYASTPEPSDNNENAIRYLSLSNNRYLRYFKGHKAQVSSI					>jgi|Aspnid1|9770|AN8468				MAERPETVKSSIGEMRMSWASTATVDPVSGTTVADGDQITGGQNPHEAFGLTKELLDVIEAGRQTIMSRE
SESSESSSSSSSDEEGAIRRRSLRSHTRRRRPPLPPPPPPPPSFEPRSEFEQMTILYDIW			MASTHAAGSPAPSSSINSPILHPVNASVSNASLGEGSIRFSPAPPSTFSNQGDGVRSKRNKRDSRKKREA			TIHSTKLCAGVIILLRLASNGRDLLVNSSDRVIRTILMPDLSQLGIDLEPTNIKLQVEHKFQDVVNRLSW			APIQRLRFGDAFAVMVKGQTDTDLQVANDVLDGAAKPAVEEVPVTASTASFQASKPTTSSRSPETSSATS				EVNPVDKTFLSSSYDGTVKLWDLKSSSAVGNLEVGQNSVIGFDPHGVVFAIGKYSQGETGTVSLYDLKTF					MDPLSCAASVTAVIQLAGALADVCGEYIKKVTNAQKEINYLNEEITRLMRILESLNGMLQGPDREKLAAL				QVQSLPLRSYLDHTIVPVLIEGLKALAKERPPNPCEYLAVYLLKNGDK
NSGLDLEDMSYLRLTYERLLQQTSGADWLNDTHWVQHTITNLSTPKRKRRPQDGPREHQT			KGLDQESAPPKKKSVAVLNTAIPSSDLGILRPIAVGEPRHSDLFPPQPRQLNFAVRKMSGVIGQSWDFYE			NHVAFSSTGEFVTASTFMNPDIYVWERSHGSLVKILEGPREELGVVEWHPTRPFVVACGLESGCIYTWSI			LIGVREQLTFVANQILAVDLEKSRLNARLDRLDLRSTLLHLVSDRVPTLAPVGSSSAAGLEAADENDEEM				DKAPFLHVEIPILPGQIWNKLEFSNNGKLILISTDSAEHYVLDSYSGELLAVVRLAIGSVASNNWMSFKY					HKISDDVGTCKVVLENLGKKVNPENTQNSFRWQGFQDWKWPLQSQEIDDAIGQLKRYTSLFVAALQIDHV				>jgi|Pirfi3|587856|fgenesh2_kg.81_#_17_#_Locus2632v1rpkm10.66
GSARSEGYYPISKKEKDKYLDVCPVSARQLEGGDTQGTNRVLSERRSEQRRLLSAIGTSA			VVDKLTNKNGFRYSYAIADTDFPHIKYRQTDVPPYHARFSFEDSPAAILFSKDALAVTTNEPWHTARANV			VTPQKWSALAPDFGEVEENVIYVEREDEFDIHPAEEIHQRRLDAEDEEPDVLTIEPSKSGDDIESFRMPV			PDLITKPKKKKKASSKSKSKSSTDLSGGPRCGYDQRLHWDDPAFDVWAHDAPGSAILAHETALDGVLYDT				PYTGCCTFSPCGKYLLVGTPKSTINIYDVSNLHNSNNKPVILSRTNHILQSTNGIPKIVSFSPKMFTLAT					GFTDPVEQNFDLHDLKIVEEAIHDSFENKNEECFPETRTELLRQVGNWAESSHGKCIYWLTGEAGTGKST				MANPEVETNDTVMDTKDEIKNENKEDPMAFHKESGLTQDVENAIKTEKDNFENDSSEYEQLCNLPARAYL
IMDSDLLKLNQLKFRKKKLRFGRSRIHEWGLFAMEPIAADEMVIEYVGQNIRQMVADMRE			CAREGTYYYEARIISGIMSSSEATTSNGSNALPSRGHVRLGFARREADLDVNVGVDCYGYGIRDVNGEVV			LLDISDSESEEDIVAVGPGTMRRRSPGTGRDKSNANGDGEKDGRNGTTGRGAKGRRR			TDTTQQPKLICATPRRKCRRHADWSNLCELALDTEKASLNADSRVLTQRKLALVKMKERLTVELDAVKSL				ADTTVTLWSPPEKV					ISRTVARQLKERKLFAASFYFRRNEEGRNNMKSLFLAFAQQLANAVPDLGLEIERTVKDDPYISGKAPAE				DQTVVPVLLEGLKELVKERPPNPYEYLAAFIIKNGKQLQN
KRYVQEGIGSSYLFRVDHDTIIDATKCGNLARFINHCCTPNCYAKVITIESQKKIVIYSK			NRMRCEYFFPKGESIREGDVIGMLITLPPLSLHRKIVEGTYDPACDNFKPGPASATNIIRDRIPFHYKND			>jgi|Neucr2|327|NCU02104T0			VVQEERANKRREEERDRNVAMRMANEGTRRRALLWDQR				>jgi|Sacce1|3821|YKL018W					QFRKLILQPLMTMDLEPVITLVAVIDALDECRSDAENDDHDIRVLLRLIPQVQESESVRLRFFMTSRPEL				>jgi|Catan2|121781|Catan1.e_gw1.40.45.1
QPIGVDEEITYDYKFPLEDNKIPCLCGTESCRGSLN			FCWQQSNVFPTKQLRDYAFNLKETPAFGPPSPLNAEDPSLRTLPGSSITIYKNGIKMGTPFKELYAFLPP			MNLLLAEDYLLQDYPEHITNTIRSGHSTCVRFNRTGDFLASGRVDGTVVIWDLETMGVARKLRGHSKNIT			>jgi|Aspnid1|9307|AN2850				MTTVSINKPNLLKFKHVKSFQPQEKDCGPVTSLNFDDNGQFLLTSSSNDTMQLYSATNCKFLDTIASKKY					PVRLGFKAVENSLQNMDLHSIPSSETTRDVSIFLEHSLTQIRGTHGLPADWPGEEAINDLLARTLPLFIS				MQVDPTGQQPLGDRPLTSQQPNESHPFGVEIRTVDVRICLCLIIALDVLNRKSTLWNAHWLCTVLFSQEL
>sp|O15047|SET1A_HUMAN Histone-lysine N-methyltransferase SETD1A OS=Homo sapiens OX=9606 GN=SETD1A PE=1 SV=3			ASRLANGTNNLGLGERENADDGMIGYYPAVSCYGGGAVECRFQGPWWFSPPSATENGEPVKGIGERFDEQ			SLSWSRCGRYLLSACQGWKAILWDLQDGSKYCEVRFRAPVYGAELHPMHHHQFAAALFEEQPMLVDVKES			MVNPYETDPARIPEDDPFYQRSPQYGRYLPRDDDFQPRYDDWCQFDPQATEYWESTVKALCTPENSLHLH				GCHSAIFTHAQNECIYSSTMKNFDIKYLNLETNQYLRYFSGHGALVNDLKMNPVNDTFLSSSYDESVRLW					AATMCRFISSTYDPQDRLQKVLNDKTSYVSEMARTYLPVLNQVLAGQNEWEAARLNQSFKDIVGPLIALA				FEQEKRALLDANRDFLQGMPVRSYLDQTVVPLILEGMKALVRERPPNPCEYLGLFLIKNASRVDKPLTTP
MDQEGGGDGQKAPSFQWRNYKLIVDPALDPALRRPSQKVYRYDGVHFSVNDSKYIPVEDL			IVEDVLADIVDEVEAMLVWGSVDGNVVNNAEMDAPGVGAVGGTDVLKGGVGAAYDPATTLSTAPAESNGS			AQGANPVEVRHILPSVEKRSDDGADTPTKEKHAKEDARHMTTAIVYTATGEHLLAGTTKGRLNIIDATTH			GERQAYAAGRVIIRVDQEDAVGAAAERFLCLNANELSASRKADNAFKHLGVDVPKIYYCGIIDGKNVTVE				DLKISKPQVIIPSLVPNCIAYDPSGLVFALGNPENFEIGLYNLKKIQEGPFLIIKINDATFSQWNKLEFS					TPLPVNALSQLLALKSSITSNHVKSLLNCLHSVLIIPDNPELPVRPRHLSFRDFLFDSTTKDNKQSEKFW				LTATSQTATGAFSAAPSGAAGGMAGAQ
QDPRCHVRSKNRDFSLPVPKFKLDEFYIGQIPLKEVTFARLNDNVRETFLKDMCRKYGEV			GTASIKLADEDACHTGFEDTMSLGVANTPITDVPVPPEPEDTPMTGG			KIIYSEKIAGGVITTLRLTESGKELLVNAQDRTIRTFKVPDLTSADLDPDTIQIPLEHKFQDLVNRLSWN			ARIPGVSLDVAWRYLNPEQVEVMKQQCRIVSQELSGADPGLDHPSYVCSELNSHISSEGGQYERDILFGD				NNGKYLLVGSSIGKHLIFDAFTGQQLFELIGTRAFPMREFLDSGSACFTPDGEFVLGTDYDGRIAIWNHS					IDEKAIHQKLSDQCLRVMESKLKKNICMLSDDTLQRSEIDSNSVNEHLPVELQYACRYWTQHMMQSWNPA
EEVEILLHPRTRKHLGLARVLFTSTRGAKETVKNLHLTSVMGNIIHAQLDIKGQQRMKYY			>jgi|Neucr2|6484|NCU06993T0			HAAFSSTGEYVAASTFNNHELYIWERGHGSLVRMLEGPKEEQGVIEWHPHKPLLAACGLETGRINIWSVT			ETPGNYRLVHNNILMSNIVVNNHRIVGLLGWRHSGYFGFARADKVHRQIRVPRLMAESESGPLQNVQTWA				DSISNKVLRPQGFIPCVSHETCPRSIAFNPKYSMFVTADETVDFYVYDE					GAVEKACSFLKKYFLHWMEVMSILGVMPEVIRAICRLQSGIQDDKDSELSKFLYDARRFVLNNRHLAETA
ELIVNGSYTPQTVPTGGKALSEKFQGSGAATETAESRRRSSSDTAAYPAGTTAVGTPGNG			MASDVGSPRREQTPSGAATTIPQKRTLEDDHSPAVPSPLNPDNKAAPRVQIQAPEDTQQAAVLNREKRTK			SPQRWSALAPDFVEVEENVEYIEKEDEFDIHPHEEIQKRRLDAEDEDVDVLGGGGAGGGDVAPFRMPVLF			NLYESLPGTVLAEPVYPIKIEPSSTSLDRVPLDAEEVKNGIDALEEHPTPKKVVSLKNRGNSRASSSDRS				>jgi|Mucci3|1566660|fgenesh1_pm.6_#_864					PLQLYSSGLMFSPEGSITRRIFNYNLSGWSQLPKVEQTWSAEQQTLENHLGPVESVVFSPDGKQLVSGSY
TPCSQDTSFSSSRQDTPSSFGQFTPQSSQGTPYTSRGSTPYSQDSAYSSSTTSTSFKPRR			KDSFKKREAKAAAGGSDSSRATPDPKQQHKEPLINELLPARYKLAPPKLTDFEPARGPVFTSHHEVQGPE			NLGESDSEEEFVNVGLGTLRRKSPDDQDDGAPASEGRPPAKKTVTQRTRTRKR			SPANSTKAPGRRAGPGTKKGIGRKTSTKKSKLDNQDNESVSSRRSQTPSSSRTSKVPVKKQSSASLANSP				MTSISFNDTGEYCVTAGDDDSLNVYNCKEGTVRSTLYSKKYGATLARFTHHKNNVIYASTKEDDTLRYLS					DDTVKIWDPATGELLQTLDGHSGTVESLAFSPDGKLLASGSYDNTIDLWDSATGELLQTFEGHPHSIWSV
SENSYQDAFSRRHFSASSASTTASTAIAATTAATASSSASSSSLSSSSSSSSSSSSSQFR			GETIEFFDATEHVFNKRAFHYTHCIADPTFPSMFYYRQTETEPYAAHMAFEDSASHVYFDRQGRHVTTDK			>jgi|Canalb1|57370|CAALFM_C300690CAT0			APEPKKKGGRKAKVEVEDEEMEEGEEGDEDEEESDPDAVFCICRKPDNHTWMIACDGGCEDWFHGKCVNI				VHDNKYIRYFRGHKKRVIAVEMSPVSDTVMTSSLDQTVRLWDLRSSTCQGVLHGNGKTLAAFDPQGLVFA					AFAPDGKELASASDDSTIKIWDLATGELQQTLDSHSQSVRSVAFSPDGKLLASSSLDSTIKVWNPATGEL
SSDANYPAYYESWNRYQRHTSYPPRRATREEPPGAPFAENTAERFPPSYTSYLPPEPSRP			GFRMSRANVAVREGRWYWECKVTRGTLREPGSEGDTKAHGHVRVGWARREASLDAPVGFDCYSYGIRDVA			MNLSLQDPFSVAKEFPETLTNTLNYGHSVAIQFNHKGDYLASGLSDGSIVIYEMVSSGVIAHLNQYCHIR			DPRDVDLIEKYICPNCKENGKGCTLWKPMCRLRECRKPARVSGPTPSKYCSDEHGLEFMRQKTRHLNFIP				VGHNSDTVRVYDVRDYTKGPFATWPVEDPQFPAGRLPEWTSLKFSADGKQLIITTVADILYVLDAFEGKL					QQSLEGRSGWVKSVAFSPDGKKLASGSEKNTVKLWNPATGELLQTLEGHSQSVRSVAFSPDGKQLASSSS
TDQDYRPPASEAPPPEPPEPGGGGGGGGPSPEREEVRTSPRPASPARSGSPAPETTNESV			GQKVHMSRPKDFFPPGEEIKEGDVIGLEIQLPSEHLHRKIVTGHYNPAVDLADDEPSLEAPNIIRDRIPI			PITSITWSKCGRYLLTSSQDWWVKLWDLSKVNITDAKDIDESPVIREVKFDGPIWSACMHPTNPFVFTAS			PQGIQKPKTIFRAALSGTQTPRDDDSEYDSQMEDEQDNSMEDLGSRGGVLTLGDLTAVIMGVSSVEEFRK				LQRLVGHSGTNNAASCGEEVCITPDARFVMAGGRDAHLRIWDLNQNNGMLDNQPFATLPTPHKTGIKIVG					DTTIKLWNSTTGELQQTFKGHDLWIRAVAFSPDGKHLVSGSDDNTIKLWDLATSELQQSLEDHSRSVHAV
PFAQHSSLDSRIEMLLKEQRSKFSFLASDTEEEEENSSMVLGARDTGSEVPSGSGHGPCT			RFKQHIYFEKIDYHTTKELEDLFSPAPVASASSNSPEPPNPNHPLPSLRTLPNSYIKIYKNGKDMGTPWT			LFEDSPVYVDFTAKDQPPQITRLTTTPLEMNEPTEGDDEEEIARKRRKKMEKHMTLVSIFTHEGNYIFTG			LGAHIVAPPAEPAPDQVPPSDTTDAGTPPSKKLGLDVGVDGLHYSPDEAEKLEKLRKQRAELFHRRDMLT				YNPSNAVAVTGAEELALCMNLATTCAPLTICIDRGGTFTDCIGFVGKPGDENYKEYVVKLLSEDPSNYKD					AFSPDDKQLASSSLDSTIKLWDSATGELQRTLEGHSQGVRSVTFSPDGKLLASNSYDGTIKLWNPLTGEL
PPPAPANFEDVAPTGSGEPGATRESPKANGQNQASPCSSGDDMEISDDDRGGSPPPAPTP			DLFAFLPPASKQSTQSGAHAGREALDDGTVGYYPAVSVFRGGAVEVNFGPDFWFPPPGSGLPQKQQNGVG			TSKGWLNIFDTTSSNLNLVRSIKIANSNIKNLMISQNGRKLAVNSSDRIIRQIDLPDLINVEDSNDWDFE			ARNTFLTLVRHRSKSILDILKKKDPKGGWKDICGFDTRLAWSDEEFDEWRLSEPGKKALEEGTPEALAAS				APTEGIRRIVELATGEKHARSEPVPTNNIESVRMGTTVATNALLERKGEASALLITKGFGDLLTIGNQSR					QQTLTGRSDWVDSVAFSPDGKQLASGYYDSTIKLWDSATGELLQTLEGHSDRIQSVVFSPDGKLLASGSY
PQQPPPPPPPPPPPPPYLASLPLGYPPHQPAYLLPPRPDGPPPPEYPPPPPPPPHIYDFV			DEDDVDMLDDGSVPNQEPLRPVSGRYEEQIVEDIVYDIIDEVGFWAQDGGKVIDRFNLTAKDAEKLLATG			IDHKYQDVVNRLQWNSISFNHNAEFLVASTHGQSSHDLYLWETSMASLVKILEGSNEELVDVKWNYSRCT			YPTSNVDTDGDTAMGVEDEDSSASLTRGVCLKKRCERHKQWVKVQQQDVAFEERTLESDLAECEKEAREV				PKIFDLSISKPDVLYQKVVEIDERVVLLNSAASSQQIDPKDSSSKDGDKVSQGISGEWVKVVQSPDLDAI					DQTAKLWDPATGELLQIFEGHSKWVESVAFSPDGKLLASSSYGETIKLWDPVTGELLQTLNDPDESAGSV
NSLELMDRLGAQWGGMPMSFQMQTQMLTRLHQLRQGKGLIAASAGPPGGAFGEAFLPFPP			GGGAQLLPGGRDEIKELVQDD			IGSIGLDSGIIYLWSVQFPQKWSALAPDFVEIEENIEYLEKEDEFDIIDEDELHKKRLEEEDYVADVLKM			VERAVLRMWAEDGNAQSQLENGW				KLQLQALYDDGYRSIAICLLHSYTFPDHEQQIGELAKSIGFDHVSLSSQVMPMVKVVPRGTSATADAYLT					AFSPDGNRLASVDIFDTKIWDPATGELLQALKGHSKWVWSRTGAGISIFLDQWLCLQEKRILWLPQSYQP
PQEAAYGLPYALYAQGQEGRGAYSREAYHLPMPMAAEPLPSSSVSGEEARLPPREEAELA			>jgi|Canalb1|56578|CAALFM_C504780WAT0			DTTDARGFDITQDSFIIPINYEKNFYE			>jgi|Neucr2|1229|NCU03178T0				PCIKQYIKGFVSGFDDGFEKGTTQLQFMQSDGGLVPVSNFSGFKAILSGPAGGVVGYALTTFDKQSKVPV					FCISVNDGVLVLGHSSGRVSFIQGPRFLIESEET
EGKTLPTAGTVGRVLAMLVQEMKSIMQRDLNRKMVENVAFGAFDQWWESKEEKAKPFQNA			MNKEISEEPSIEPQVQGNESIEETRSEHNYSTRSKERKREEELQKKSQLKQKQHNVVIHPRLKPVPFKNS			>jgi|Sacce1|87|YAR003W			MASSFSNSFFTLEPAASEAAASPTTDESGRQTSPSVAESDQTTKSTNTSKNKMSFINDASQQGDRRLYGG				IGFDMGGTSTDVSRFDGHYEHVFETTTAGVTIQAPQLDINTVAAGGGSMLFFKNGMFVVGPESAGAHPGP					>jgi|Neucr2|1305|NCU03244T0
AKQQAKEEDKEKTKLKEPGLLSLVDWAKSGGTTGIEAFAFGSGLRGALRLPSFKVKRKEP			DLNPASLPEPNAATTINEIEFFQTEDLPLNKRGFKYKHCRPNPEFPSNLYSTTDVPPYHVCASLFDRSSG			MNILLQDPFAVLKEHPEKLTHTIENPLRTECLQFSPCGDYLALGCANGALVIYDMDTFRPICVPGNMLGA			SEHSSSDEDGDHIMGDDKFGSPATMAKSQTTSSKTPKSRRRGTATTIKAPKRARTAGGGARKGTAKGAAT				ACYRKGGPLAVSDANLYLGRLLPEYFPKIFGPNEDQPLDRDIVEKKFQQLADTINASTGEHKSLDEIVYG					MPKARASPAGTAAEPPHPKRRRLPDDDANSMPRYSSPAEDMNRDEDTTEYPGRSRAHRPLARRDRLPTSP
SEISEASEEKRPRPSTPAEEDEDDPEQEKEAGEPGRPGTKPPKRDEERGKTQGKHRKSFA			ILFSNDLKSITTAQGWRSSRTNVCIREGSYYFEFKILNSNEKSHVRIGVGRKEASLEAPVGFDGYSYGLR			HVRPITSIAWSPDGRLLLTSSRDWSIKLWDLSKPSKPLKEIRFDSPIWGCQWLDAKRRLCVATIFEESDA			TTGGGGTRKKIDTSATTLPSEFDDGGSAAGSLAGGQDGGGSGMSESDSGPYCICGGPDNHRFMIACDRCE				FIKVANETMCRPIRALTEAKGHDTSNHTLAVFGGAGGQHACGIARNLGINKIVLYRHSSILSAFGLALAD					NRTRDASASRSRSRSGRSRTRSTSPRSDEDEQQRRYRSRSSTSSRESRSRTSSRSRSRSYSRSITRSRSP
LDSEGEEASQESSSEKDEEDDEEDEEDEDREEAVDTTKKETEVSDGEDEESDSSSKCSLY			DVDGQFMTISRRQKLCIENGFKTGDVIGFLIQLPSLEEHRRALEEFVAEKSQLKPEQKLKKRKKKKIEND			YVIDFSNDPVASLLSKSDEKQLSSTPDHGYVLVCTVHTKHPNIIIVGTSKGWLDFYKFHSLYQTECIHSL			DWFHGECIDMDKYTGENLVQRYICPRCEVPGRGLVTRYKKMCSLDGCDQPAKIYEDAREERSIFCSQEHC				VVHEVQEPSAEKLSTGLSRIQERVSHLQKESIAELSKQGFREGDIATEVYLNLRYDGTDCALMTLQPAAD					RSRSRTRSRSRSSSIRDRSRSVSPSRFQGRRPSKSHAEQLRPNYRPRLELSGHTAAISQVRISPDGKWIA
ADSDGENDSTSDSESSSSSSSSSSSSSSSSSSSSSSSSESSSEDEEEEERPAALPSASPP			IKDNVKFIEHGNILRDQIPIKYKNALYYEQYEYTTTKTMEHLLNPVTVFGEKAIIEMDDKRKNIPVIPNS			KITSSNIKHLIVSQNGERLAINCSDRTIRQYEISIDDENSAVELTLEHKYQDVINKLQWNCILFSNNTAE			NAWWDQLVATLPRTREVGMDNLTRQEFMGLLNSPDSKPGHDDPPWHLGDEPFGVPPNFWNTADLSVVLTP				NWDFENAFYEVYTQEFGFLLKDRDIIVDDIRVRGIGKTIQNNDLTPDRDIEELKAANKIVDISNATDSFA					SASADGSVKIWDATTGNNLDTLIGHMAGVSCLAWAPDSNTLATGSDDKAIRLWDRVTASPAHACGDESNR
PREVPVPTPAPVEVPVPERVAGSPVTPLPEQEASPARPAGPTEESPPSAPLRPPEPPAGP			KIRLFKNGVEQEPITDLYSFLPTNIEDHEDINLGPNTKQQQNPNYRNTDDGTLGYYPMLSAFQFGVVNLN			YLVASTHGSSAHELYIWETTSGTLVRVLEGAEEELIDINWDFYSMSIVSNGFESGNVYVWSVVIPPKWSA			EERSILDRSAADRYALGEEIGLCKKMLQLLDMAVKRREAAIMAGKGTAKDLCGYDTRLDTVGAIHAFSVF				SVYFEETGRDDHVPVYRLGDLKPGSQIAGPAIIIDATATVVVEPSCTALITAGHITITVGRGEKKVVTTE					GQGPREYIRGGSQLARTARGGRTGMGPLLGHHNYVYCLAFSPKGNILASGSYDEAVFLWDVRAGRLMRSL
PAPAPRPDERPSSPIPLLPPPKKRRKTVSFSAIEVVPAPEPPPATPPQAKFPGPASRKAP			AGPNFEFPPSDPVKPLSDRYNEQVVEQYYWDLVDEVEAEYLDSFDL			LAPDFEEVEENVDYLEKEDEFDEVDEAEQQQGLEQEEEIAIDLRTREQYDVRGNNLLVERFTIPTDYTRI			LKSDEGEAIFKRGRMDAPTDLLALLSESAVRIKSEHEDEDDEEDGDDEEDEEGSVNGVNGWARRNGINGV				MEPIQLSIFSHRFMSIAEQMGRTLQKTAISTNIKERLDFSCALFGADGGLVANAPHIPVHLGSLSHAVIY					PAHSDPVSGIGFCCDGTLVVSCSTDGLIRIWDTSTGQCLRTLVHEDNPAVTNVCFSPNGRFVLAFNLDNS
RGVERTIRNLPLDHASLVKSWPEEVSRGGRSRAGGRGRLTEEEEAEPGTEVDLAVLADLA			>jgi|Sacce1|4034|YLR015W			IKMQSS			PKIDPLTAGMCTKKKCKPHSGWMGILSKNVKHTMKELAAEAKEKLDTETRVRASAAGRYRRKMKEDNRVV				QLKYYDGQLSEGDVIMTNHPQAGGSHLPDITIITPVFDNGKIVFFVASRGHHADIGGISPGSMPPHSKEL					IRLWDYVSGTVKKTYQGHKNSGFSIGGGFGVVTDNKDTQDDYRHGNIGKPFVVSASEDGDIVMWDVVTKQ
LTPARRGLPALPAVEDSEATETSDEAERPRPLLSHILLEHNYALAVKPTPPAPALRPPEP			MKLGIIPYQEGTDIVYKNALQGQQEGKRPNLPQMEATHQIKSSVQGTSYEFVRTEDIPLNRRHFVYRPCS			>jgi|Mucci3|1499896|fgenesh1_kg.3_#_13120_#_TRINITY_DN7494_c0_g2_i1			VLYRSSDEEMSDEDEEMGGQ				YQEGAAIKSFKIVSKGHFDQKGLEEHLCTIPASYPGCSGSRAFRDNISDLKAQIAANQKGINLVKSLIQE					IVQRIEKAHEGVCFWVDVNGDTMVSSGQDCTIKVYKNVRRKKHDRRLKFDKPNGISAIDGTNGHGNGRGI
VPAPAALFSSPADEVLEAPEVVVAEAEEPKPQQLQQQREEGEEEGEEEGEEEEEESSDSS			ANPFFTILGYGCTEYPFDHSGMSVMDRSEGLSISRDGNDLVSVPDQYGWRTARSDVCIKEGMTYWEVEVI			MNLELLDPWEQEYPQLIEDTLEDGFVLNCKFNKRGTLLAAGCLDGRCVVYDFDTKGVTRSLLGHVKPVAS			>jgi|Canalb1|59345|CAALFM_C103250CAT0				YSLEVVQAYMMHIRRNASDAVRSLLKQVAKEHSEQLIAIDHMDDGTPIHLKVSIDPVQGTALFDFQGTGP					EINEAMGDDDL
SSSDGEGALRRRSLRSHARRRRPPPPPPPPPPRAYEPRSEFEQMTILYDIWNSGLDSEDM			RGGNKKFADGVNNKENADDSVDEVQSGIYEKMHKQVNDTPHLRFGVCRREASLEAPVGFDVYGYGIRDIS			ISWSHNGRSLLSASKDWTCTKKLKIRFDTPLMMAHMHPKNNNRFAAALFQEKPVIVDIVGEETVRTELPT			MDPDTTQYDKVKGEWSENSIDIKSNLKRSKPSHSIPSKRVKHDVDSSPLVEESNEEIARQYKKFINAPKY				EVYGNTNTPESVCHSAIIYSIRCLVNQDIPLNSGCLEPISIKIPANSILSPSERCAVVGGNVLTSQRLVD					>jgi|Canalb1|55914|CAALFM_C602170CAT0
SYLRLTYERLLQQTSGADWLNDTHWVHHTITNLTTPKRKRRPQDGPREHQTGSARSEGYY			LESIHEGKLNCVLENGSPLKEGDKIGFLLSLPSIHTQIKQAKEFTKRRIFALNSHMDTMNEPWREDAENG			EPDDTDDTGKASSYVTALAWNKAGNRIYTGSSKGHLNIIDVETNKIIYNTRITNTTIKGIQWSRNGRDML			DLNSEELFCVCRRPDLGEMMVACDGCEEWFHFKCMKINEKYSNLIAKYYCKFCEWKGEGNSQWKRKCRLE				VVLKAFNACAASQGCCNNLTFGKGGKNEDTGETTTGWGYYETIAGGSGAGPTWEGQSGVHTHMTNTRITD					MGIPILSSDIQESDLYKIRYTINEPSITFTAIKFSPNGQNFACSSSNGKIYIYNTTTGKLITTLSGHTKG
PISKKEKDKYLDVCPVSARQLEGVDTQGTNRVLSERRSEQRRLLSAIGTSAIMDSDLLKL			PSRKKLKQETTNKEFQRALLEDIEYNDVVRDQIAIRYKNQLFFEATDYVKTTKPEYYSSDKRERQDYYQL			INANDRQIRYFRLEESTGVPILHNKFQDLVNRIQWSQSCFSSDGEFVIGGSGHKAEHNIYIWDKNMGNLV			NCNEPIGERSKYCSKEHGIEFIKSSLLESKTNSTDSPSLQNLDAHFIKDVLNYVSGDFDKLQQMGSSFPE				PEILEKRYPVILHQFAIRPHTGGQGKHKGGDGVIREIEFLEDGIQVSILSERRVFSPYGLAGGEDGEKGL					ISDIVYSPINSNILASCSDDLTIRLWNITQQRCIKLLRKHTYHITTLKFTQKGNILISGSSDETITIWDI
NQLKFRKKKLRFGRSRIHEWGLFAMEPIAADEMVIEYVGQNIRQMVADMREKRYVQEGIG			EDSYLAIFQNGKYLGKAFENLKPLLPPFSELQYNEKFYLGYWQHGEARDESNDKNTTSAKKKKQQQKKKK			KILEGPKEPLDDLAWHPVRPIIASVSSFGNIYIWTAKHEENWSAFAPDFIELEENVEYEEKEDEFDVVPD			LEVVKNYKNDNTALDGFPETVKIDLQRTNEKLDALSKQVTKQEQVLKALVNTKDNIKHLNERLTNIVYED				NVWVRHEKSSQGNDVVRTLNMTGKNSALFGRGDRIVINTPGGGGYGQK					TSNGGKILTTLAAHSDPVSSIALTPDDSIIVSASYDGLMRLFDLQTSQCLKTLTNSTFGGHGTATASTND
SSYLFRVDHDTIIDATKCGNLARFINHCCTPNCYAKVITIESQKKIVIYSKQPIGVDEEI			GLILRNKYVNNNKLGYYPTISCFNGGTARIISEEDKLEYLDQIRSAYCVDGNSKVNTLDTLYKEQIAEDI			DEKTKQKQVDEDIAIDVTTCDSIQAFIDSDDEEDGDEVFYLSSLPFVDDYIQINSSQTAQTEEKIPKKTL			SSSDKQTSKKKKGARGKKKIDICFCDKGDQSIVQSITDSETIFDDLLKVIKARVFENGEAEEEDMDWFMN				>jgi|Rhimi59_2|1889578|fgenesh1_kg.4_#_231_#_TRINITY_DN3074_c0_g1_i4					VINFPIAKVELSPNGQFILNSSLDGKIRLWNYMENKVYKTYQGINGEKICEKFNCDIKFITRNVNSNAIT
TYDYKFPLEDNKIPCLCGTESCRGSLN			VWDIIDELEQIALQQ			LKKKKKASSESADERPRKALKKQ			DLCIKDKKKCVRHSGWWNLYYDEAGRNLEQLQSKLEETMEQKESILRNYSISVYES				MTTRTTELSRDLLSTIRVSKIFQDSDGPITSLSFNDSGVTCLTTAEDDSLRVYDALEGSSKATVFSKKYG					ITSNNNDDEQYNNVLIVSGSDSTGLLIWDIQSKQIVFQVDPQTCGKDAILGVDTYKQGEILGCCSRDGII
>jgi|Cryne_JEC21_1|3903|CND03610.t01			>jgi|Mucci3|1519193|fgenesh1_kg.5_#_5348_#_GZZNH_transcript/14491			>jgi|Rhimi59_2|1927847|fgenesh1_kg.19_#_494_#_TRINITY_DN2888_c0_g1_i1			>jgi|Sacce1|6216|YPL138C				ATLARFSHHDNNVIYASTKEDDTLRYLSLFDNKFIRYFRGHKKRVTTIDVSPIDDRVLTASLDETVRLWD					TILDMNKKYTERNDSVQQQKEVIDTESRGETPI
MAPHEKGVNPSESPSGSLKKAPPSGPKALRGFASPSAFRNADIGNGLLQHRGEDERISFAFPRKGKESLD			MSELVWNETHTTNSLHTYCYCEKDRSLLDRVVQCRGCKNWFHTKCTTIKDPPTTLFVTNYQFQCHNCNEL			MNLELLDPWEQEYPQLIEETLEDGYVLNCKFNKRGTLLAAGCLDGRCIVWDFDTKGVSRNLIGHVKPVSS			MSLPQWCPPHSTLKRNPTTGEDVYCICKRPDYGELMVGCDGCDDWFHFTCLHIPEQFKDLVFSFYCPYCQ				LRSSTGQGVVHGQGRLVAAIDPQGLVFAVGTNTNIIHMYDIGEYTRGPFSSWSIEDPIYPSTPIPEWTSI					>jgi|Sacce1|433|YBR175W
RNGERPAPMSLESRLGPPVSRFNRPVGGDSLERGNGKGGWDNRDERTSASSSSIHRINKEKIRPRSDFIE			NVEIFERTLAGWKDICTAALANLALEAILLQIGSDNKELLESKNEALMEQWQPEQYYFSKKDLVPFVDKH			ISWSRNGKYLLSASKDWTCIYWDLITGKKKLKIRFDTPVLMAHMHPKNNHRFVAVLFQDNPVIVDILGQD			AGITGKNKDAIINGEGSLPKTLWKRKCRISDCYKPCLQDSKYCSEEHGREFVNDIWSRLKTDEDRAVVKK				KFTANGKYIIITTVGDNMYVVDSFNGRIMHRLIGNAGPNDASTNGEEVSLTPDGRFVMAGGSDGRVRVWD					MFQFVTPVGTQNGLKATCAKISPDGQFLAITQGLNILIYDINRRTVSQTLVTSHARPFSELCWSPDGQCI
SSANLYSEDDRNRDRGRYHERDRSRGTNGDRGGGEGHSHREPGRGKEHQNGQGRDRSLYRDHSRERESSR			WDSLCTERSRTPTWWATLGSCLYSSKDAFTARDESERSAASDFRLADANLWHIRPHLGGLSNKRKELSPE			IVKTVLPTEPDTKEEKSPKNSFLVTAVSWNKAGTRIYAGTSKGYLNIIDVESNKITYSTRITNTTIKGIQ			MVEQTGHIDKFKKFGQLDFIDNNIVVKTDDEKEIFDQIVVRDMTLKTLEDDLQEVQEISLPLFKKKLELL				LLQNDNIDIEPFLSLSSPHKDPIKAAEFSPSHAMFITASDGLAMWLPVSQPQ					ATASDDFSVEIIHLSYGLLHTFIGHTAPVISLTFNRKGNLLFTSSMDESIKIWDTLNGSLMKTISAHSEA
DERDRYSEEYKHQRSKARFSPSPSPERSRLKSSLGRHRSPVSVSSSSSSSARSPPPVQNREPLRYNGSQS			PNGSMTPTTPSPRSSSPAPLTPSTVPAVFPQGGSANTDHPFNRFGFKYSPCEPSILPLVAYRQAENSLGG			WSRNGRELLINSNDRSIRYYQIEDEDTGIPVFRERFQDLINRSQWSQTCFNADNECVIGGSGHKAEHNIY			EVYLGWLDNVYTEMRKLDDDAASHVECGKEDSKGTKRKKKKNSSRSRARKNICGYCSTYERIPCSVEEFV				>jgi|Spoumb1|498487|fgenesh1_kg.4_#_469_#_TRINITY_DN3687_c0_g1_i1					VVSVDVPMNDSSILSSGSYDGLIRIFDAETGHCLKTLTYDKDWKRENGVVPISQVKFSENARYLLVKSLD
KNGEKELSNGLLENSISRSGVSIAVPRKLETKQLVRPSPPHVNLKSTIQDNPSPPTGKYPPSPPSLDILS			CTISIPDKSSYVSVTKDGLTVTTDKGFRMCRANVGVKEGNWFWEARIQNAAGPASDGAHVRIGFARREAC			IWDRQEGNLIKILEGPKEPLDDLASHPVKPVIASVSSFGNIYIWATKHQENWSAFAPDFIELQENVEYEE			RDFGSNEEATKIHEVCTKWKCNRHLDWVSTNQEQYLQQIDSLESMQERLQHLIQARKKQLNIQYYEEILR				MASRKLELTREIFSTLKVSKSFDDYSGPISSISFSEEGNTFLTTAQDDSLKTFNCVEGESHATIFSKKYG					GVVKIWDCIGGCVVRTFQVQPLEKGVLHHSCGMDFLNPEDGSTPLVISGYENGDIYCWNSDTKSLLQLLD
KPSCNREPLPDQRPPTPPLPENSSPTSPSLESSRFDQNQHLLPDELPLPPLSISFPQKPVSSSSLSRLSS			LNAPVGYDAYGYAYRDKTGDKMFCSRPEKYGEPFQSGDVIGLYISIPPKNKAKFQSALRRRIPIAYKERF			QEDEFDVMPDAEKTKQKQVDEDVIVDVTTCDTIQAFIESSDEEEEDEVLYLPNLPFEDDNNTSLSSDEEF			RGL				TTLARYTHHKNNVIYASTKEDDTLRYLSLYDNKYIRYFRGHKKRVTAIEMSPIDDSFLTSSLDETVRLWD					GSLYHHSSPVMSIHCFGNIMCSLALNGDCCLWRWV
LSAALSRPNPLDKDGTSMPPSFHFREISTRHQRLSPPNNAENQLPETSIIPPPPSETVPEPPWIRPPYIP			WFEEKDYRPSKEMEALADPYRKEQEDDYEPKSCTVYKNGVSQGVMFTDLIDYEDFGRLPETIQAKRAKKK			AKSSLKKHAGELLKKKKRLELDENTRPKKSIKK			>jgi|Mucci3|1460748|fgenesh1_kg.1_#_7853_#_TRINITY_DN7960_c0_g1_i1				LRSSTGQGLIYGKGKTLASFDPQGLVFAVGIDCNSICMYDYREYARGPFATWQVEDPYYSPGRLPEWTSL					>jgi|Mucci3|1593775|estExt_fgenesh1_pm.C_2_t10049
PPCTKHRPGIGNFFITNLREKVEDKSGKEEKRVDGMEGGKVVQVTDPRLSMTEEQRGRGRGSSKQRAAFY			RKQSKKDHSGNAVKDDFDSVAQHWTDDPPVEDDGTLGYYPAVSVFKGGVVNCNFGPHFQYPPSDQKDHWK			>jgi|Spoumb1|435402|e_gw1.28.56.1			MSEQVEHLEHNGSNSSSHRLPLRKRISPVLKWQPVETPEEIQQTSYPSQAQLQQPYPIQNSLDHLVSDGA				KFTPHGKNIIVTTLSNIIYVLDSYTGALTQRLIGHAGPETGLSCGEEVSISPDGRFVMAGGRDSYLRFWD					MDLALPPDAQMYIDLLANIRAEDVRYEYLNDSTKRYFRHTASTVVYMSVCLGCTIWQLMAAAELVYKARK
ELTYEWDLYSVTPKPPSPPTAVLITGLGPLTTVDQITKFLRPHGRIKEIDSKVDRKTGMQLGICWVKFEG			PLSERYDEYMVEECVWDLVDEVSRSFRHRKN			LTKDPWEHEYPHLIEETLEDGYVLSCKFNKRGTLLAAGCLDGRCVVWDFETKAVSRSLVGHVKPVSSISW			GDTMELDHEKHQSSIAASQEQHLFPPPPQPTPTSVSTASTPTSKRNIEKDDSRPVKKVKRGRPPLNKNAT				LHQRNEIDISPFITLNTPHKSGITIASFAPSHGVVITGSDELAMWLPNAQSQMQQQQQSYAV					WLHFAVLFETMLSFLVISCSILNPLTDVTCELRFWVSIISVNLGGCCIQTILLYKAYICYDRAKWLIIIG
PPLGRPGTAHDVASMAVKVCDGKKISMGGERIRVVLDGRGKRAEQAVKEEMERRYPPKKPSALPSDMKVT			>jgi|Rhimi59_2|1879978|fgenesh1_kg.2_#_1950_#_TRINITY_DN625_c0_g1_i5			SRNGRFLLSASKDWTCIYWDLLSGKKRLKIRFDTPVLMAHMHPKNSNRFIAVLYQDSPVIVDILGEDIVK			NNNNATSEPATPSTSTTPPSQQQQRPPNDNNNELYCICKRPYDVKEFMIACDKCNEWFHGECIEISEKQS				>jgi|Liccor1|2928|LCOR_02778.1					SLINTGYIALTFVYGTFGKVPTYKDLMGNCVVLEWPALAKLGLDIASNVFLSFAFLMVIYRHYRIFGNSL
PLSGTAMATTSRPPNAPNASTPLIDKQTFDTSAKAPIIRPGVLKPLGQKMYHRPSAPPLVFNNHRFRDES			MTNSDLVWNDTHTLNSQNKYCYCGKDRNLLQVSLQCRFCKNWFHVECTTVANPPDILFTTNYTFVCRNCN			TILPTEPETKDEKQSKQDVRHPFFVTAAAWNKAGTKVYTGTSRGYLNIIDVEGSKVIYSERITNTNIKGI			EFIDLYYCANCAKLTGKKTLWKPNCANPACIKPARIGTVQGHESKYCSDTCGMQVARARIELAELKKRNA				MDGEITLSPSVLGECVAAKTFRDNRQPVTSLCFDDSGELCVTSAQDESLHIYNCREGKHQSTLHSKKYGV					HKSLLSSGLIFSVGVIASNIVTAILISCRAMGGLSADLYSFEWVITSYLLIKQFRMNKPKDSSKANGEDD
FLNRPFNAGAGMISQQQMGYKILPGKPVQQLASSFTSAPFVRHPRERREDSWTNERGRRLKGESSTRHWR			ESHVETFERTTAGWKEICSTTIANLILEEIVCRVGIDHRELFDGRNATLMQEWRPEEYYFNKKEIIPFVD			QLSRNGRDLLVNANDRSIRYYQLEDGKSGIPVFRNRFQDLVNRVQWSQTCFSADGEFVIGGSGHKAEHNI			TMSMEEQPYNPLSRARLSSFADMDDRARLNRVKEEKVHAKALITMVEHKSTLLKLLIQQQSDEEVCGFDS				NLARFTHQKTTVIYASTKEDDTLRYLSVHDNKFIRYFRGHKDKVVSLEMSPIDDQFLSSSLDKTVRLWDL					DDEDEQDETQFRKSIASSNDSFDIVTLRRNTVTHEQAPHKEPSMLVQKILENPDDIDLEKNRFSDGVLSA
ARSLSRSSYSSYSSYSSYSEESEEERPRHPTKVPYPQRKRLATGPSKEDEYKMEDVREAIRENGHPCVFI			KHWASLCTERSRTSTWWATLGSCLYSSKDTFIAQDEKERSAGSDFRLADPNLWNIRPNGSQHGNKAPSSS			YIWDKNIGNLVKILEGPKEPLDDVAWHPVKPVMGSVSSFGNIYIWANKHEENWSAFAPDFIELEENVEYE			RLTWPDTIWEKVDQVNENEQHVITLLDGNGNHVTSKGFTKCSASRKCTKHLNWQKTKTAELEQERSEQFI				RSPTCQGVVHARGRPTAAFDPEGLIFALGVDSSTVKMYDLRAYESGPFATCEISDTYYYPKGLPDWTSLK					VTTVNPGNDAYYACPNCLAHLPPPSKDHLEAPQSEQQKSDDNKRPREEDAGADQQQPAEKKQDADNAPAP
DAKSLPAAREYESRQSHLGWYILFADDTTAYRVQRVLDTTAVQGHRLSLVVHTSSGPRAQTDASEPVTGG			SRKEKRKEPPKSITTTTTTTTTTTTTENKSSTSPPVHTASSSQSNSPMPYTSNPLPVMFPPGTANADHPF			ESEDEFDVMPDDEKSKQKQVGEDVLVDVTTCDSIKAFIESSDEEDEGEVYYLPTLTYDDHEDDGEDDDNK			ILTMLERERQQIKARMKKRREEVDLVDYLENGTISHF				FTNNGKHILLSTSGQTHYILDAFSGNIIQRLSGFPRLGVDTCGEETGLSPDGRFVFSGGRDGKLYIWDIE					KPRPEQRKPQYELKYSLVGHRMSVSSVKFSPDGKWLASCSADKTIKIWHALDGKYEATLEGHTQGISDCA
VGESKKGNWRYLTITKKSRPMPAVKKSGKSATIRRKVYSPSVSGSDDDDEQVPVMAQNRKRAPSYASSTS			NRFGFKYIPCEPSILKLVGYQQAENEGGCTISVPDKSPYVSVSKDGLTVTTDKGFRMCRANVGVKEGNWF			SSSSDEDYTKKSLKKHGSEILRKKKRPDSDDDTRQKKTLKK			>jgi|Rhimi59_2|1852837|estExt_Genewise1Plus.C_7_t30126				NPASTAGVIQDNTPMTALDTPHTDNLRVFGFNPYYMMFVTGSDELEFWQSKQPAL					WSSDSQNLCSASDDRTIRIWSLATRETVKVLKGHSNYVFCVNYNPQSNLIVSGSFDESIKIWDVKKGKCM
PLSEDDRPFARSVQREERDIDKEGKFSLIGKKEDVVSVKAAKGPKSKTIRVDSDEVEENQGVPLASIGEV			WEAVIQNAAGPSCTDGPHVRIGWARREACLNAPVGYDGYSYGYRDRTGDKVFCSRPEKYGEPFQTGDVIG			>jgi|Liccor1|13304|LCOR_12279.1			MDIHNIDDFLNLQDQNEINLLAAEGIAPIQHNESEWHSVTSTPSDSFPTANNILYGTEDCNDNNHNSSNE				>jgi|Phybl2|146262|Genemark1.8453_g					KTLPAHSDPVSAVHFNRDGTMIVSCSHDGLIRIWDTASGQCLKTLVDDDNPPVSFVKFSPNGKYILASTL
TKAEGKQDDSTVVKLETLLSESISELTKGKKRPTKAKGGKATKKVRLDQEADDAATKIQIDEDIVPQPPK			LYISLPPKNKDQFKSASRRRIPIAYKEHLWFEEKDFRPSKEMEALADPYRKEEEDSYEPKILKGSYITVY			MNLELLDPWEQEYPQTIEETLEDGYVMTCRFNRRGTLLAAGCHDGRCVVWDFDTKGIARSLTGHVKSIAS			PSNNNSNNWGFGLGFNFMHDNNNNVDANNFITPDSLLKQPQIQQQQQQQQPSEQRVTRSRSITLNTTPTV				MTPEIVSCYKTAKTFRLGDRPVSALSFSDNGELCVTSSEDDSIHVIDCLEGKQKSTLFSKKYGVNLARFT					DNTLRLWNYHTGKCLKTYRGHENSKYCIFASFSVTGGKWIVSGSEDHNIYIWNLQTKEIVQKLEGHSDVV
KKKVVKTEVDKLLASGVLMDEEDAYWLGRVLAAQEDGLEPIWSDGEEDLVDEGHPLFHKSGAWRAEGWKK			KNGVNQGVMFTDLFDFEDFGRLPQVMVAKRAKKKRKLKNNGQNEDNPTEHKLWTEDPPIEDDGTLGYYPA			VSWSRNGRYLLSASKDWTCAVWDLLTAERLVRVRFSSPLMMAHMHPRNNFRFVAAVYQDRPVVVDIINGR			TYKKKKSRAKKLYCICQQPYNGKPMVQCDRCEEWFHCACVGFDPDAEEEDIDWICQKCEQETQQTPASDN				HHTNAIVHASTKEDDTLRYLSLYDNQYLRYFQGHTKRVVSLGMSPLNDNFLSASLDGSIRLWDLRAAGCE					LCIACHPTMNIIASGSIDQDKSVKLWFDKSQPSA
VAQVQKSRYLPQRNRAVVNSEDVGGITTGRTARLAGRDQHRQTAAVAANNTVESDLFAFNQLRIRKKQLR			ISVFKGGIVTCNFGPQFQYPPTDQGKNWKPISQRYDEYMAEECVWDLLDEVSRSLRQQ			TKVTRLLEDLDEQSGKNTTIFGSAVSWNKNGSRIYVGTSKGYLYVVDSETLKVVYSTRVTSTTIKDIHWS			NNGEVAPTDNTRQTRSRQQSTCLYKGCNNHTRADSYCSDVCARKDEQGTPAVRRNTKKKETPPPPPPEES				GAMDVNGYPTVAFDPSGRVFAAGHSSDKISMYDLRAWRAGPFLTNQIDQGVAGWKGISFSNDGKNLLLST					>jgi|Rhimi59_2|1950363|gm4.8556_g
FARSAIEGYGLYAMETIHAGEMVCEYVGDLVRATVADVREQRYLKQGIGSSYLFRIDNDIVCDATFKGSV			>jgi|Spoumb1|541788|estExt_fgenesh1_pm.C_820015			RNGKDILINANDRVIRYYRLEKHEGTPTLENKYQDLVNRIQWNSACFSADGEFVIGGSGHKAEHNIYIWD			EKEEAQESSTPNSPSQMTADENPVRRNVIKNMTGILKTIMESAVQKDPELFNVGEIPERAENLARSIEST				TGNSHYILDAYDCTIKHQLVGHTGSTLGMCTEAAFWSPDGRFVYAGTSQGMLNVWDTQQEAFELSPFKTF					MDINFEHSSNVTLEAMNPFNITYDDLNEPTRSYLRLSTFTIAYLGMCLSCTIWQVITVAEMAWRKRKWLH
SRLINHSCDPSANAKIIKVNGQSKIVIYAERTLYPGEEILYDYKFPLESDPALRVPCLCGAATCRGWLN*			MTNRALSWNSTHTLNTQNQYCYCGKDRNLLQITLQCRFCKDWFHSECTSIKNPPDILFTTNYTFVCHNCN			KKMGNLLKILEGPKEPLDDLTWHPVQPVIASVSSFGNIYIWTSKREENWSAFAPDFTELEENFEYEEKED			MLEQLGDTKGRQRTCGEPYKNKFRSLLHNLKDKANQNFQLRVVAGDLTPLELIKMSSEDMANPELKSMSE				NTPHQQEGTRVAGHNPTTAMMVTGGDVVALWLPEV					YLLLFETLACFVTILCSVLNPFTPVDCITRFWIAIIVVNLEGCAIQTILLYKAYICYDRSILLLILGSLI
>jgi|Ustma2_2|3123|mRNA_UMAG_02677_UMAG_02677			ESHVETFERTTAGWKDICSTTIANLILQEILCRVGTDQKEVFDGQQASLMQQWRPEEYYSNKKEIIPFVD			EFDVVPAEEVSRRKEDDEEIIVDITTCEDVQAFVDSEDEGLDDQEEEITYLPVLESDSEVEMDDARSTGT			VLRQKSLKNSILKIENVPIIKKTHKGDIIMIPNKEEKNQDDFYKEPLLENKNSSSNQQEIPVSDTVDHTS				>jgi|Absrep1|447453|estExt_Genemark1.C_4_t10137					NLGYIALIFIYAAYGKVPTYKDIIGNCVLNNLEWPALVKLFLDIASNGFLSLAFLAVIFRHYRKFGNSLY
MPYSSQQNGYTSASTSRLSEQTSSHSRSSREDRHLTEKGRRPPSPEARHRSDRDYDRRRSTEYVRDDDYR			EHWASLCTERSRTSTWWATLGSCLYSSKDTFIARDERIRSAASDFRLAESNLWNIRPNTSQHGGKVSVSS			DHHQRSHTQIHATESSK			TKSAEPMDDILARIGVTNQEDQRRDPSSLNTGHRAKKRKVTVDVETLLGEEEETPFVVEEVDTTELENQE				MESLALTPGLLSSFKVTKAFDVNRKPLTSLCFDDTGDLCVTSAEDESLKVYDCQEGTLKTTVFSKKYGVG					KSLISNGILYSVGVIVSNIIIGILIATRAAGGLSADLYCFDWIFTSYLLIRQFKIKPEEEGTTQRMIADK
RSSRSSHDSRYADAYDHWRSARSAYSPTPRDDRRDEARNDLSSTKRHRSPEHSTSRLRHRSPESAHRRQN			RKEKRKELSEPSVINNNGDTRKGSPSPSVTPVMHSPVPYTSLPAMFPSGTANADHPFNRFGFKYIPCEPS			>jgi|Phybl2|141750|Genemark1.3941_g			SDQKDQTEEPEAMEQDEKEEEIPSIWQGKVNMPQVAEFEACARQVGGRQLNAEEWKEVLSPTMWIEGRIP				LARFTHQPNNVIYGSTKEDDTLRYLSLHDNKFIRYFRGHKKRVVSLEMSPSDDQFISSSLDGTVRLWDLR					QDLESIISSNSSVLVENTQSSVITKFNSGCDKYRISQMLKLEKMEAEKRPREEDSASTETTQQLPAEKKH
GTANRLDSKPDRGGDRKTGEALDSGRSRWSQRAYEYDDWRNERPSARYERYRHDREPHRSRREDEYETKR			VFPLIGYQQTENSGGCTISVPDKSPYVSVSKDGRTVTTDKGFRMCRANVGVSEGSWYWEAIIQNAAGDTC			MNLELLDPWEQEYPQVIEETLEDGYVLSCKFNRRGTLLAGGCLDGRCVVWDFDTKGVSRNLIGHVKPVAS			SDRVTNYITQTQYSSSREIVLIQVEAQNRQAEPSLNEGQAQTLLNYLQTRQRYAVVGHNKTKIKDFYLIP				SPTCQGMINATGRPIASIDNAGLVFGVGLDSEVLRLYDIRSFDKGPFATWTITDPVLPKGSSTWTSIKFT					EADQKPKQEQRKPQYELKYSLVGHRMSVSSVKFSPDGKWLASCSADKTIKIWHALDGKYEATLEGHTQGI
SRDDSNGNSIYAPTRRSRSRSRSRSRSRDRYRSRDHSRERRRERSRDRSNGTYSSRDDRRPKADRSAHTI			QDGPHVRIGWARREACLNAPVGYDGYSYGYRDKTGDKVFCSRPEKYGESFQTGDVIGLYISLPCKKKETF			ISWSRNGRFLLSASKDWTCILWDLVSATKHTKLRFSTPVMMAQMHPRNNFRFVVSLYQESPVIVDLSSGK			LQKVQQIPDWLYVVRVEETKRDADLFLGVLVLQRTKQQQQQQQQQPVSFHYPSY				NDGQHILITTSSHVHYLVHAFEGQIVKRLVGPLRNDDKNISCGEEIGLSPDARYAFAGGPDGVVRVWDLL					SDVAWSSDSQNLCSASDDRTIRIWSLATRDTVKVLRGHTNYVFCVNYNPQSNLIVSGSFDESIKIWDVKK
KRDEHSTRLNGTSEDSKDLRHESQRRVSASVQSASEGPASTPVARAVYIKHAEVDQEAPAPPTTRDYHSC			KSASRRRIPIAFKENLWFEEKDYRQSKEMEALADPYKTEKTGNEPKTLSGSFITIYKNGVNQGTMFTDLF			VEQWTLATETEGKEDHKSSSFVTSSVWNKAGTSIYAGTSKGYLNIIDANTRKITYSMRVTSTTIKGIQWS			>jgi|Spoumb1|501251|fgenesh1_kg.9_#_310_#_TRINITY_DN6466_c0_g1_i2				ENNDPNNPPPMMDASPMAELSSRKGDHNGGATMGSGIRVLGFNPSLMMMVSGGNELDFWEPTDLSL					GKCMKTLPAHSDPVSAVHFNRDGTMIVSCSHDGLIRIWDTASGQCLKTLVDDDNPPVSFVKFSPNGKYIL
PQRWPDQADSAVRASSAPNGSATAPSRSDRPPANGSSGRHSPRSLPTREKAEEARTSSTRRPSSQTNDNV			DFEDFGSLPESVLAKRAKKKRRPNKVTIETGIEHQLWTEDPPVEDDGTLGYYPAVSVFKGGVVTCNFGPN			RNGRDMLVIANDRVIRFFRLDEKGIPVLQNKFQDLVNRIQWNQASFSADGSGHKAEHNIYIWDKNMGNLV			MSLPSVFASDSQAILHTLDSNDTSKHLPLRKRVSPILQCQSVDTSDEINKQYPVTYPESEVLFGAKRAID				>jgi|Hesve2finisherSC|1321538|estExt_Genewise1Plus.C_120394					ASTLDSTLRLWNYHTGKCLKTYRGHENTKYCIFASFSVTGGKWIVSGSEDHNIYIWNLQTKEIVQKLEGH
NNSRDPLTQRKATSERSFGHVLLPHELPVECRGKNYMATATYKEGVKSIYKSAADKHLVDVDTRDPRRLG			FQFPPNDQMEDWRPISQRYDEYMAEECVWDLLDEVSRSMRLK			KILEGPKEPLDDLAWHPVRPIIGSVSSYGNIYIWTAKHEENWSAFAPDFTELEENMEYEEKEDEFDVVPE			DDNHEQVKRGRPSVKSPIQTEHTHKFAGPSPEENTLYCVCKRPYDIPRFMIACDKCDQWFHGECINVSEK				MDPQHLPINANLLSEFKPSKIFKDPKVAMTSLSFDDSGQFCATSAQDESIRVYDCTNGSLKTTLYSKKYG					SDVVLGIACHPTMNIIASGSIDQDKSVKLWFDKSQPTA
KKSSRYRESLHSASFRWDSNSRGKKPLPPPRNLVLTNLSGLLQPHQILLHILPHGRIESSKLEIDPKIGQ			>jgi|Liccor1|10575|LCOR_09624.1			EEATKRKQDDEDITVDVTTDETIQAFLDIDEDRGGEDEVFYLPTLPFDGDAQSESDSDSVYTDEELKRSD			QGEFVDLYFCENCSEITGKKTSWKPKCANTNCEKPARLGKNHGNLSKYCTDNCGIQVARTRIELSEMKNP				VGLVRFNHDEQCVVYASTKEDDTLRYLSLHNNQYIRYFKGHTDKVITLEMSTLNDQFLSSSLDGTVRLWD					>jgi|Spoumb1|473604|estExt_Genewise1Plus.C_240083
SLGIFRVTFAHDFDEHGKPLESMPAGQNPQHGAKVAKAACLALNGRMIGQTRAQAFLDRDGEVIAERIKA			MVDCLSLSHYRALDMEDHTLPWNDTHTINLEHSYCYCGQDRNLLEIALQCRYCRNWFHAECTSVSNPPDL			SQSTLDEGPRPRKLYKKEKSP			LSRGRLSSFADMDDRARLSRVKDERIYAKSIIQLCLHKSRFLALAQERTEGSEFCGFDSRLSWPDTIWEK				MRSSSCQGMLTPGKRPIASIDPAGMVFPVVTGDNGILVYDIRQYSAGPFSTWSTPEPSMPWTSVKFTNDG					MDSEKRPREEEENSETAAPAEKKTEVDQKPKTEQRKPQYELKYSLVGHRMSVSSVKFSPDGKWLASCSAD
KLAENEHKLRPTIVPPAPPAAASSSPATPSTTKQSMPPPQVPRGPKVFMPAAPSPSYASSPASARANTDR			LFTTNYVFVCHHCGDNHVESFERTTAGWKDICSTTIANLILEEILYRVGTEDRDLFESKNAALMFEWNPE			>jgi|Absrep1|417097|fgenesh1_kg.14_#_122_#_TRINITY_DN9347_c4_g1_i2			VNRLDDEMRLLNDKNDLVTAKPFTVCGANKKCGKHAHWYKLKSTEIEQEKAEQFVILTMLERERQQIKAR				KHLLLTSAIGRHWLLDAYNGTPKKRLQSVEPRGPTTGEEVTLTPDGKFALEGGPDGLIRVWDLEDTNSEI					KTIKIWHALDGKYEATLEGHTQGISDVAWSSDSQNLCSASDDRTIRIWSLATRDTVKILKGHTNYVFCVN
YEYSATSHSRYRSSYEESRKLASSETYHRRRGTEEYDTYNRSKPYADAQVPAGSRSETRKDIKRPDEEIL			QYYFNKKEIIPFVDKHWKSICTERARTTTWWATLGSCLYSSKDTFVARDERQRSAASDFCLADANLWHIR			MNLELLDPWEQEYPNSIEETLEDGYVLNCRFNRRGTLLAAGCQDGRCVIWDFDTKGVARNLTGHVKPVAS			MKKRREDVDLVEFLEHGTILHS				PILSQSSLHAASGVHVLGFNPVYMMMVSGGTEFAMWEPSNQDGLLDE					YNPQSSLIVSGSFDESIKIWDVKKGKCLKTLPAHSDPVSAVHFNRDGTMIVSCSHDGLIRIWDTASGQCL
NELRDKKRPYVHIPRPKNCDIDVTSVEAQLRSTAPIWVREGQKGFYAAFHTSKEANQCKVVNETLTIGGY			PSIPQSNVKAPPSTPRVPKEKRKSESMSSTSTPAAADARPIMPRTDIQRRSTTPTTTPSPRGGSPLLPTN			ISWSRNGRYLLSASKDWTCIFWDLVTGTKHTKIRFDTPLLMAQMHPKKNFQFVAALFQESPVLVKLVDGK			>jgi|Liccor1|9338|LCOR_08464.1				>jgi|Rhiir2_1|1741936|fgenesh1_pm.87_#_7					KTLVDDDNPPVSFVKFSPNGKYILASTLDNTLRLWNYHTGKCLKTYRGHENSKYCIFASFSVTGGKWIVS
TLQVDVRSAPSQHAPSQQIRTPSGKHASVPLSMPAPPKQERKAIDTGLRPPTADEKLKVDWSAAELQDAV			ALASGFPSSSAVTDHPFNRFGFKYIPCKQSLLPLVAYQQSDNDQGCTISITDKSPYVSVAKDGLTVATEK			VIKTTLPTETNDDEKSKSSSYVCAVSWNKTGTRIYAGTSKGYLNIIDPLAMEVMHVVRITSTSIKGIQWS			MRLNEKSIHADMMAGSATDDRKAIAPPCTGPLDLSTVKRTSSTTPRTRPRIFGLQEAPTYHPTELEFKDP				MSLKAARNFYENSQPITACDFDCTGEFCVTASADESINLYNCVQGRHKKLILSKKYGVHLTRFTHRHTDI					GSEDHNIFIWNLQTKEIVQKLEGHSDVVLCIACHPTMNIIASGSIDQDKSVKLWFDKSQPTV
FRMLQKELADTFVRDVKSRVVGPYLTAYLKPDGEGGKMLAKATMKKPVIPTSINDHGTTLFEATGEARLP			GFRMCRANVGVKEGNWYWEAVIQNAQGSNSADGPHVRIGWARREACLNAPVGYDAYGYGYRDRTGEKLFC			NNGRDILINANDRSLRLYRLDEHDGIPVLQNKFQDLVNRVQWNQTCFSSDGEYVIGGSGHKAEHNIYIWD			IRYIQSIRPEAEKFGIVKIIPPDTYKPGFAINTKDFRFKTRVQKLNSMEGETRANVNYLEQLYKFHRLHG				IYASTKENDTLRYLSLHDNQFIRYFEGHQKRVVSLEMSPVSDQFASGAVNEGVRLWDLRQPTFLGFINIE					>jgi|Liccor1|1681|LCOR_01608.1
SFRKLAGAHPKKKASDADTTTSQAKRDQTDAKKKRGHTHRSKVHRDRDVSSSENESDDMERGMVVAARRN			SRPQKFGEPFETGDVIGLYIRLPPRKPETFKSASRKRIPIAYKEHLWFEEKDYRASKEMEALADPYNKES			KKMGSLVKILEGPNEPLDDLTWHPDRPIIGSVSSYGNIYLWTTKHEENWSAFAPDFTELEENLEYEEQED			HPINKVPQLDKRPIDLFRLKKEVARRGGYQKVTKQKKWAEIGRDLGYTRKQCTSMSNALKSAFGRIILPY				NGRPCIAYDPSGIVLAIGLQNHDNVIKLFDIRKFDQAPFTTLNVIDNYALPSSHPRPPIQPEWTSIKFSN					MIPIPVTKRRLAIFFVVDHILSIKKKKSPRMEQSQPAKESSVPTDTNNGEKRPAESSPADDAPPEKQIKT
SYTRSKSSTKRRGAAAWLLEASDAEAGTDDVDSTETDALSRSVSASVEPTGEEQIEVDVGAKAKKIPKVK			EIDYQPKTIPGSSITVYKNGVCQGVMFTDLIDYEDFGRLPETVLNNKRTKKRRKQRKTTEDGPPVRMEEE			EFDVAPEEETTKRKQDDEDILVDVTTCDHIQAFLDSDVDNDDEDDDAGKEHVFYLPSLPFDDTDAMNEKD			EIWLMEHKEEVEANTTATTTTTSFMSSSPDSSYATSSPTPPPPPVPPAQTRSSSSSSSSSSSTAHIAPPA				DGDKILVTTSGDVHYVTDAYNTDMKRRLIGHVGLNNALQLLGGEETSWTPDGRFVVGGSQDGMLNFWDIE					NEGARPQPRPEQRKPQYELKYSLVGHRMSVSSVKFSPDGKWLASCSADKTIKIWHALDGKYEATLEGHSQ
AATVSKKKGTTAARKKLDVAPPEAVVEADQGSETATPETDVPIKTAAAKAKVKPAKTSAKAKSALVDPFE			DGFDGVKHQQWNDDPPIEDDGTLGYYPAVSVYKGGMVTCNFGPDFQYAPTVDEEWKPMSQRYDEYMAEES			TNTTTPNGITNHHQHTTSSSSPPPPFVSSLKKSTQVSSSVPTTKKSNKRIGMEDQPQSTPHKKVKKESSA			TTTNDLGQVCEVCNTGDNEDAILLCDGCDSGYHMYCLNPPLQAVPKSDWFCVKCLTASGRDYGFEDGSEY				APLKNSMILAEGIDSRPIHTLEYHVRPTQVVRFNPAKLMMVSGCTDLVSYI					GISDVAWASDSQNLCSASDDKTIRIWNLGSRETTKVLKGHSNYVFCVNYNPQSNLIVSGSFDESIKIWDV
AGLVEDSEDCHYLRLALEHLSRTGELASEHTLPDEIELEVEAEEQAMAAGGIPKHSTGSARTEGYYRIPP			VWDLVDEVSKCFRRSNNVYQ			SPSPSLLLAISSSPPPTTATPPKGI			SLESFQKLCSKFKTDWFANKHHHRDNIISEEDCEDEFWRLVENPHETCQVEYGADLHSTMHGSGFPSIEG				>jgi|Coespi1|254867|gm1.5571_g					KKGKCMKTLPAHSDPVSAVHFNRDGTMIVSCSHDGLIRIWDTASGQCLKTLVDDDNPPVSFVKFSPNGKY
EQKAMHLPDRNKATEDVDTSSNAQILQSARNNRADSRRLVLGIEQHKRETATDTDIFKFNQLRTRKKQLK			>jgi|Phybl2|187385|estExt_fgenesh1_pg.C_130177			>jgi|Hesve2finisherSC|1278999|e_gw1.1.394.1			GGESVAHRSGGNALWNLNVLPVLPNSLFTHIKTDISGMMVPWLYVGMCFSAFCWHNEDHYTYSINYMHFG				MADYSAETLSILRADPLKAVLTSKTLSEFHIVKKFSDNKAPITSLDYDSTGALAITTSTDESLRIYDCVR					ILASTLDNTLRLWNYHTGKCLKTYRGHENNKYCIFASYSVTGGKWIVSGSEDHHIYIWNLQTKEIVQKLE
FAKSPIHDWGLYAMELIPAGDMVIEYVGEVVRQQVADEREKQYERQGNFSTYLFRVDDDLVVDATHKGNI			MTTLTWNETHTLNVQHKYCYCGQDRNLLEICLQCKFCRNWFHSKCTQVSNPPDLLFTTNYSFTCLNCNSE			PWEQEYPTNITDTLEDGYILFGRFNRRGTLFAAGCQDGRCLVYDVDTKGIARNLLGHVKPIASVRQVNKE			ETKTWYGVPGSDTAKFEATMRAAVPELFEQQPDLLFELVTMLSPERLIKENVKVYAVDQRPGQFVVTFPK				GVRGQVLYSKKYGCSLAQFARPGCVAYASTKINDTIRYLSCETNQFIRYFVGHSLMVTSLQRSPEGSTTM					GHSDVVLCIACHPTMNIIASGSIDKDKSVKLWFDKSQPSA
ARLMNHCCTPNCNAKILTLNGEKRIVLFAKTAIRAGEELTYDYKFQSSADDEDAIPCLCGSPGCRRFL			NNQKEIFERTTAGWKDICSTTIANLILEDILAHVGTDRPELFDSKHSRLMAQWYPEQYYFNKKEIIPYVD			IISWKCRAWSRNGRYLLSGSKDWTCIVWDLVTATKRTKVRFDTPVMMAQMHPKKNDEFAVALFQEQAVLV			AYHSGFNHGFNFCEAVNFAPLEWIEHGLECVNLYKKYRRQPCFSHDELLVTAANADHSAQVANWLQGALM				VSAALDGTVRLWDWETVNPVATVRPSVPPGRLRGIEDSGIVAAFDPSGAVVAVAVASSELQLFDVREMSR					>jgi|Phybl2|120669|estExt_Genewise1.C_10694
>jgi|Aspnid1|10065|AN5795			KHWDSICTERIRTPTWWATLGSCLYSSKETFVARDERQRSAASDFCLADANLWHIRPIQAATKPVQIPRM			QVQEDGKYTCRNIPLDIPEEANAYVTSLSWNKPGTRLYLGTSKGHLNIVDLAADKVVYSTKITSTPIKGI			EMQQRETEERREFLRKYRNIKRITEDKPLPEDLQQCDYCHCYVYLSRVTCECTTKACCLHHVAELCHCDI				GPFKTSTLPSVSSLGGPLVAGMHFVPPVGDYILLAMTDGTSHIVDAFSLDHHATLVPTMHDNLSSSTHSF					MSVSSVKFSPDGKWLASCSADKTVKIWHALDGKYEATLEGHTQGLSDVAWASDSQSLCSASDDKTIRIWS
MSRSSAGFADFFPTAPSVIQQKRYQATRERQRSRPHLSREHADEEQIVTGSRTSGETVNGNSPQNLGQEL			TKQRMRSDSDQRAIASTASTLLHQSTSSSSSASLAITSPPSQSSQSQSQSLQLPSSPALRSGRDGSNVKW			QWSHDGRHIIVNANDRTLRLYHVAQPEAVPELQNKFQDLVNRVQWNRACFSADGEFVCAGSGHKAEHNVY			SKKTLTYRYTDEQLEMLVRAVTQRANAGTTAWNDMAKQVLSNDPNPSLETMQRLLDDAKRQGASVRETRW				SIDGSNANGNSAISQMQKAFLGQRLTITPDGKTAIAGGDNGSVIYWDISQMGGLDAQTPFQLSPVGVWSG					LSTRETAKVLRGHSNYVFCVNYNPQSNLIVSGSFDESIKIWDVKKGKCMKTLPAHSDPVSAVHFNRDGTM
RSDLNKSRKEVAEDGSASHGEANTPANNTSGPGTGSSNDTRLDTLTPLTNTESSPQNNPSPSQAKAPNGD			RSATPTPSPGSASPVLGVKTVPTVFSSTSTDHPCNRFGFKYMPCEQSCLPLVAYQQADNVLGGCTISIAD			IWDKKMGNLVKILEGPNEPLDDVTWHPEQPMIATVSSYGNVYLWTTKTEENWSAFAPDFTELEENLEYDE			LQTYVDKVTEWLNEANKLIVRRSAFQSKATTTTATATMMPAHDYTGKRYKRMGDLLDLTTTIAFHPPEVE				SHNDGSIASASSTAAVKTDTPAAAGTITKDSAEYQASVDKFYARLTEAKTSKQILVAKIELIEELDFDLY					IVSCSHDGLIRIWDTASGQCLKTLVDDDNPPVSFVKFSPNGKYILASTLDNTLRLWNYHTGKCLKTYRGH
EPDGFRQARANVSNSTMTPLHTPPTPTTHSLSQRVAIVKGSKLVHDPDRAPSKDKRKRPCYVDIVSDEQE			KSSYVSVAKDGLTVTTDRGFRMCRANVGVKEGNWYWEAVIQRANGSSGAQGPHVRVGWARREACLNGPVG			QEDEFDVGPETDSKRNHEDDENEAVDVVTCEKIKFLDSDSEDEDHLFCLPQLPMDDDDVATYDTAPPKKK			QLRDTYDRLTQFHANMIQALDQQQYQDMHSQYNVFKSLLEEGMSLGGDFPEMLQLKEIVDRKEWYDEAAS				NEGPFMADANKRLKEITALKAKNAD					ENNKYCIFASFSVTGGKWIVSGSEDHSIYIWNLQTKEIVQKLEGHSDVVLCIACHPTMNIIASGSIDKDK
GRLSDPRLSIQNYTRGAGCRQKTKYRPAPYVLRHWPYDPASTVGPGPPVQIVVTGFDPLTPLAPISTLFS			YDAYGYGYRDLTGDKLFCSRPSPYGEPFATGDVIGLYISLPPRTHFKSPARKRIPIAYKDHLWFEEKDFR			IKAA			AIQNPNAAVNVLDKLVSDAAHCKIPHNDSTYLALKQRQGHTTDWMSRARHMLNGSRRTHPVTRQEIQQLV				>jgi|Linpe1|213288|gw1.3.664.1					SVKLWFDKSQPLA
SFGEIAEINNRTDPDTGRFLGICSVKYKDSASFHGSGPVSASLAAKNAFHECKKGQRIGNNRIKVEYDRD			QSKEYEAMADPFRSTDKPLDPPPRTIPKSHITVYKNGVCQGVMFEDLFDFEDFGSLPDIIMARRNKRRKK			>jgi|Rhiir2_1|1481188|fgenesh1_pg.162_#_16			EDGKRLPNSSMHNKIHSLANSALDVIEQIDEILGYARDSERLADRPGMKDLHRVLKLAHTLPIKVEGTDQ				LAALRNFSIAKQFRDNRSTIMSLDFDSKGTRLITTSKDESLHIYDTDAGVRRQVLYSKKYGCNLARFTRH					>jgi|Absrep1|341574|estExt_Genewise1.C_1_t40490
GQTSEKLASRAIAAQRIDSKIDMPVVGEPKSEAQVNKNEPPPTAPKGPSGRSFMRPSAVIPEGPRASFQK			QKKETVNGIRMRMEEDEFDGVRAQQWTEDPPLEDDGTLGYYPAVSVFQGGMVTCNFGPDFQYPPSPTTTK			MNLELRSPFESDYPAKLEATVRDGPVRCISFNKRGTMLAGGCSDGYCIVWDFQSMSIIRKMRCHVNSVTS			LQDEAVRMDGWIGKVRKIFGSIQHGKTFDATVENLADNVKRVTRDTIGVLHNDTSMEQDLYCFCHGPESG				AGSIVYASTKVNDEIRYMSLETNQYIRYFAGHTSNVISMSLCSTNSLVSGDVDGCVYLWDLNVPKPVGSL					MESNTEPSQHAPATEDSQQEKRSRLPEEESTSEHTEKQQKSIPSDQVPPTAAAVAAKPESRKPQYDLKYS
PAIPSLIEETPILNQIKRDPYIFIAHCYVPVLSSTLPHLKKRLKAFNWKDIRCDRTGYYIIFENSRRGEE			GELWKPMSQRYDEYMAEECVWDLLDEVSRSSRKKETPRQNR			VSWSRNGRCILSSGEDHKCVYWDITKGTQKWIRFDGPVLMAEMHPRNNSIFVASIYQDSPVIVEIGDTIR			LMIECDVCHEWYHSPCVNMLPKDAELDQSFVCPICDNTRNKRSTLRINADDLITVVDDAEQLLFVPKVFP				NVQARAVVDCDGHGLTVAAVNGESGELSLFDVRQLGKGAFGSARLDIYGQQIDSLQVMPPSGDRLIVTMD					LVGHRMSVSSVKFSPDGKWLASCSADKTIKIWHALDGKYEATLEGHSQGISDVAWASDSQSLCSASDDRT
ETERCYKFCHMKLLFTYIMNMESQPYGNPHYERSPSPERMKQEQRQKAETERLKKEAELDIEEEKKQRAL			>jgi|Absrep1|427515|fgenesh1_kg.41_#_110_#_TRINITY_DN1028_c0_g1_i1			RFPLPTNAGSSPDANNSSSEETTNSTLYIHKTVVCRYDKRGNRILTGTNKGYLNVIDPNTRRILDNPKLS			ALSDTVMRFKLYRSRLQTFCNKEFTVEDIPAIKKYLRGIEGLKINMDHEADVLQSKLMSIDLSKPPPSSP				DGSHSIVDAFSLQPMLRLNAPRSSAKQPVQQRCTVTPDGNAVIAGCADGSIVMWEIAGMEERGGSTDVSC					IRIWNLATRDTVKVLKGHSNYVFCVNYNPQSNLIVSGSFDESIKIWDVKKGKCMKTLPAHSDPVSAVHFN
DLDPCTEVLAIVIKDLRDKLLEDVKSRIAAPALYDYLDPERHASRRKQLGIPDPEGIKRPMFRLDFDSRD			MTEKGWNETHTINSQHQYCYCQRDRNLLDVSLQCKRCLDWFHSECTSIEKPPTLLFIVNYTFTCRQCNPM			HLSIRNISVSRNGKVIAVNISDKTIRLYGLDDERIDINPELQFAETVNKDNWNQCCFSQNGDYLIGGSGK			MQPPQNQATPILQSPQIVPKQQQQQQEAPSKQQQHEPPSQMSPKQQQQDPPPKKHKSLKHHPKHNPWLPR				VWGGLHDDGAVNVCAFNPHLMMCATASESLAFW					RDGTMIVSCSHDGLIRIWDTASGQCLKTLVDDDNPPVSFVKFSPNGKYILASTLDNTLRLWNYHTGKCLK
STPDPHAKFLNKRHPSGVSGLNILSALPRIRKAHRLDRTDVAFLDERRKQPLRRRNVRPLYHRLQQLHDA			DTESFERTTAGWKDICVTAMANMVLEEIEYKLGDVDKSIFDSKNSHLMQGWKSNQYYFNKKQIIPYVDEH			LAAHEIFIWDRRTTRLVQVLQGPNETCVDLAQHPIQPIIISVDMEGTMYTWTTRHKEDWVCWDPAFKEID			TAAGPFQSDVYCVCQRAFNLNEATSPMIGCDTCHGWFHIECVNFTRTDLLSMDRYSCIECLNKNRRSPPS				>jgi|Synfus1|446081|fgenesh1_kg.22_#_356_#_TRINITY_DN3992_c0_g1_i1					TYRGHENNKYCIFASFSVTGGKWIVSGSEDHNIYIWNLQTKEVVQKLEGHSDVVLCIACHPTMNIIASGS
EDSDEEQHTPLSRDTDDQDSRPPSRIGSETESEDADEDAAEALDNSTERLDNEDRHSEIGDLEAAVQDYS			WKDICTERQRTTTWWATLGSCLYSASEIFTSRDEQQRSAAADFTFNDPNLWHIRPVFTNTKTASIAREKR			DNIVYEEREDEFDFVSEEEAEYSQNNQMKQDEDEDEDEEIDVVTVDKPARSDSSDMEDDELIYLVDSEVE			LSAATVPHQKSPAMANSSPTTIRIKLNRTQLPSPTSSSSSSSNTSLPATTTAKRKLSFNDDPPYQHSSSH				MAQSLTCTLTPRVLASLHVAKVHNEQKKMITSLDFFQSGDVCLTASQDDSLCLYDCHEGKVIKTLPSKKY					IDKDKSVKLWFDKTQPNNVA
PSRKRKRTSESPSHRKKQKESDDFSAVGEGTRTDDIPQVLDGVHKGTVSQGLSDSADESSRLDHNKVLLE			KLEDLEQTTTLTDGSSAPVSSNLKRRVSASSISAQPGSQHQHMEKWVASNTPSPKPSSPSVTPTITPAMF			SFISTKTLETQQPESSTRSDQSSNNVIIPSSTNNSSMGRNSKVKGKNKARIGNEYEDMNGWKKKSYHN			KQSKLSSSSSSSSAPPPPPSALVAFTPTTSISPSNQ				GCHMARFTHHRNNVIHASTKSDDTIRYLSLHDNRYLRYFRGHKARVTALEMNPVNDTFLSASLDGTIRLW					>jgi|Hesve2finisherSC|1331490|fgenesh1_kg.2_#_181_#_Locus2935v1rpkm57.94
ELVEDIKTTHSEEPGIKTHHVQVRQSAENMVEGAEYGEAARHEVEWRVSNDEPRPIVDDDDSVVMDLDGW			SNTNSTDHPFNRFGFKYIPCEKSNVLPHLAYRQTDTSDANGHGCTLSITDKSSYVSVAKDGLTVTTDKGF			>jgi|Coespi1|206636|estExt_Genewise1.C_180026			>jgi|Phybl2|179443|estExt_Genemark1.C_21107				DLRSDNCQGVLHLDGTVAVGWDQGGEMFAAGKSGGDIRLYALESLDKGPFQVFPLHSFVGGNFDTPLRWT					MSDQTDAEKRPRSPSQDSGNEHVDKAAKTDPSTTPNASAPPAKLDARKPQYELKYSLVGHRMSVSSVKFS
QDVVKDEEDLQFLRNILEKQPMSVIGNLSAWAWRQKEIKALNRPGDVGPTRQAASIEGYYVPNITGAART			RMCRANLGVKEGDWYWEATILKGNDDTGGHVRIGWARREACLNAPVGYDAYSYGYRDKTGEKVFCSRPQA			MNRKLLDPFELEYPEAIEACLDDEYAVKCAFSYYGSFLATARSDGQCYIWDMDTLNVMRKLTHGESALTG			MRPSTRHKISSDQSSLNLSSVPMTSHYVPRTRPRLFGLTEAPVYYPTPIEFSDPIKYIASIQKEGEKYGI				GLKFSNDGLSLLVATDGECHYILDAFTGVVKRRLSGHNAITNGSGDEVNFTPDGQYVIGGSEDGTVHIWQ					PDGKWLASCSADKTIKIWHALDGKYETTLEGHTQGISDVAWASDSQKLCSASDDRTIRIWSLATRETLKV
EGRKRILESEKSKYLPHRIKVQKAREEREAKAKSDPQNAAAEAARIAAAKTISKSTSRSTRVNNRRLIAD			YGESFETGDVIGLYISLPPSKYNSAQQKDSTTSTFKSATRKRIPIAFKDTLWFEEKDYRQCKEMEALADR			LSWSRSSRYILTFDEAGVCILWDLQAGTIRTRVSFGSAVVCARIHPRNSAQFIVCLAREAPCLVTAGKEE			IKIVPPAGYDPGFKLNKETFRFRTRIQKLNSMEGETRANVNYLEQLSNFHISAGTPIHKIPQLDKRPIDL				VNAAIDAPAIAQHEGHTGPVHAVGWNPKLAIMVTCSNETALWLPEWQALQESVKNKK					LRGHSNYVFCVNYNPQSTQIVSGSFDESIKIWDAKTGKCTKTLVAHSDPVSAVHFNRDGTMIVSCSHDGL
INAQKQALPSQGGDSDVLRFNQLKKRKKPVRFARSAIHNWGLYAEVNISANEMIIEYVGEKVRQQVADMR			YRKEDESLYEPKTIPNSSITMYKMAYFGSLPEMVLSQQQKKKRKNNSKKDTSGSGIANSGSSNNNNNNNN			SDPPVIEGIRISPEGTDQNTKAAASTCCCFGKKGVYVYFGTSKGMVYAVHTATRSVTCSTKLSSSTITTI			FKLKKEVARRGGYHIVTGQKKWAEIGRSLDYHRKECTSMSNALKNAYYRYVLPYEDWLTRYKSEHGQNSP				>jgi|Spipu1|4233|SPPG_01442T0					IRIWDSNNGKCLKTLVDDDNPPVSFVKFSPNGKYILASTLDNTIRLWNYHTGKCLKTYRGHENNKYCIFA
ERRYLKSGIGSSYLFRIDENTVIDATKRGGIARFINHSCTPNCTAKIIKVDGSKRIVIYALRDIERDEEL			NNNNNNDNDNHDSNDDCNSSINNNMAERDTSYSPSSTGVTPRMRMVDDEDFDGNAKHQQWNDDPPLADDG			SRDPRGSDIVANSSDRILRVCQVSKLEPSITVTTKIQDIVNRVHWTQAVFSSSGDYIVSGILHKAEHNIY			APLTSDSMTGSRMKSTRATSHSREQSVAVSETTTPDDSEEDPCQICHDNEGESDMIACEGCGHIFHLYCL				MVTTTLGDKPEGERLTRDLITQFEIGKVFNDNRSQINSVDFDDTGEFCVTASDDDSLRVYDAVKGSSKQF					SFSVTGGKWIVSGSEDKRIYIWNLQTKEVVQKLEGHSDTVLCIACHPTMNIIASGSIDKDKSVKLWFDKV
TYDYKFEREWDSDDRIPCLCGSAGCKGFLN			TLGYYPAVSVYKGGMVSCNFGPDFQYPPPLDTGSPWKPMCERHSDYMVEECMWDLVDEVSRSFRKKLIE			IWDKFTGSLVKMLTGPNELLEDCAVHPLRPIYVSVSTFGIIYLWTRVPQQNWNAFAPGFRELEENIDYIE			SPPLKTMPQGDWHCIKCLTAAGGDYGFEDGDEYSLAAFHEKCKAFKREWFSKNGTLQPDETVTEEDCEDE				VYSKKYGCAHARFTHHASSIIYASTKEDDTIRYLSVHDNRYLRYFKGHTRRVVGLELSPQDDHFLSASLD					QPATISN
>jgi|Neucr2|7627|NCU01206T0			>jgi|Hesve2finisherSC|1337694|fgenesh1_kg.23_#_80_#_Locus8241v1rpkm6.56			PEDIFDRRVETK			FWRLAENPHETCQVEYGADLHSTQHGSALGDLNDPWNLNVIPALPKSLFSHIQADISGMMVPWLYIGMCF				GTVRLWDLRVQHAQGLMNVPGQGRPCVNFDQTGKVFIVAFQESIKLYDLRNFDKGSFATFPVHDPNMMTG					>jgi|Rhiir2_1|1710960|fgenesh1_kg.376_#_29_#_TRINITY_DN11280_c0_g1_i4
MSRSSGASFAQFFPAAPRAARDRATERERARMRAQASPPTQPLDTNGHRTPLSSFTSNRSDDGASPGRSH			MSLGQQYDPSLFDSKNAHLMSQWHPERFHFNKKRIVPFVDKNWVELCTERVRTTTWWATLGSCLYSAKDS			>jgi|Linpe1|307175|MIX8628_4016_19			SAFCWHNEDHYTYSINYMHWGETKTWYGIPGSDTAKFEETMRKAVPELFEQQPDLLFQLVTMLSPGRLLE				PPEFVGIEFSNDGRNILVSTRGETSYILDGFNGPMKQYLRGHINTRGIELQASYSPDGQFVACGSEDGSI					MIIDNITMDEQESQGQSSTIRERYLNTVNGTGDVYFQSQPLDNTQQDLTPPSSSKKPNYKLRYSMVGHKK
ITSLNHSSSAGADATRPPLEDTESLPGDTLNTVGSASSHTSTSSSIFSSSTRQPAMASASVRNSHTHNST			FVCKDEYQRSAASDFALADANVWHVRPMQSSGKSISSTTVTKAKEKRKSTLEEQKDKWVATNTPSPGAAS			MSNVYNHRQMVPSAPLSSRVADLLEALRNEYDTLTQDASAMKIYKDDYEQRLNSQIAEMTLFQNSLAELE			EDVKVYAVDQRPGQFVVTFPKSYHSGFNHGFNFCEAVNFAPSEWVDLGLECVQRYKEYRRQPCFSHDELL				HFWEAENGSRVCTLTGHTDPPAIVKWNPKYMMFASADSSLTFWTPTTTAP					AVSSVKFSPDGKWLASASADKTIKIWNALDGKYEKTFEGHKLGISDVAWSVDSMSLCSGSDDTTIRIWHL
TPLTTAGSPSSLYLSTSLHAKPHSVSPHHADKQNGLTPTLNGSATDSLVPLPDGTERVPPRDPSRSVLCT			PTSTTATADMFTSSTSHVADHPVNRFGFKYIACEKTQLFPHLAYRQSENPHGCQLSVTDKSSYVSVAKDG			QRHLGMRKQYEDEINRLRREIHNLGGPPVVSAPFIAQPQQQAMLAPGQAMAMSQAGHSGGMPPGSQPHVS			VNVAEHDKSIETAKWLRGAITAMKSREISERDSLREKYPKLKEIVDTKPQVTDNESQCVYCHCYSYLSHV				>jgi|Pirfi3|583131|fgenesh2_kg.19_#_60_#_Locus4831v1rpkm4.28					NKDQAVKVLKGHTNYVFCVNYNPQSSLIVSGSFDESVRIWDAKNGKCLKTLPAHSDPVSAVHFNRDGTMI
ICTYDPLLDKKLSSSEKKKAKPIYKDYGLNDEDDAPPSDPRLAHGGKLSYINVNFHLPKAQLIDAPSNLK			LTVTTDRGFRMCRANISVKEGRWYWEATILRGNDDTGGHVRLGWARREACLNAPVGYDAYSYGIRDKTGE			QGPGMYGMPAASGPHSGPNGAAMTPGQPPMGGDGHPGAPYAMGPYGPGGNVPMGGHGQPPTPQQQAAGVQ			SCSCTDNIACLDHYDELCTCNVSKKSLCLRFTDDQLLQIVQRSPDVTKASREWSKKWESIKNGAPPTLKT				MSSSSSKQEGEPLTNNVLNSMSVGKIFRDCSKRITSIDFDAKGEYCVTASQDESIHLYDCKQGRLVRTIY					VSCSYDGLIRIWDTATGQCLKTLVDDDNPPVSFVKFSPNGKYILASTLDNTLRLWNFHSGKCLKTYTGHI
PYPYDPKTSCGPGPPVQILVRGFNPLIAFTKVTTIFASFGDIAESSNKMHPETGSYLGFATIRYKDSKPT			AVFCSRLKDFGESFSTGDVIGLGISLPPRTSYNQHQLTSASRRRIPIIYKDSLWFEEKDYRQSKEMESLA			KDRKPNVMAQQQPQAMSSRQTPTQPVRSVGPAGAKPAGQPAPVTPQQQQLQQQQQQQQQGMVGNSQLADM			LRSLLQEGEKVFAPEDDVEEIRKTIPKIMDWIDEAKLYAIRKHQNRRRDSGTAQYNGKRFEQIKKLCKDA				SKKYGCDLARFTHSQNNIIYASTKEDDTIRYLSLYDNKYLRYFKGHTKRVTCLEMSPMDDLFLSSSVDQT					NNKYCVFSSFSVTGGKWIVSGSEDNCVYIWNLQTKEIVQKLEGHADVVLTIACHPTKNIIASGSIDNDRS
SSRPVPVPAHQAARRAVRGMHGRRIEANQVRVEFDPEGRKSKALMEAVLKKSRETSQTPNAAYKIPTGPK			DRYRKPDKDLYQPKIIPGSSISIYKNGHFIGDLFHDLTDFDDFGSLEETANAQQKKKRRKKDASATNHER			DPDSREGPDWFVIYNAKMPRLLNIENMFTLEHNSVVCCVKFSNDGKLLATGCNRTTQIWNMATGNKEANG			SEMHFDAPEVHAIRKTLKMLNDFRDQALEVLGADNQSVSVDTYRDVYEIGTGMNADIPEMAQLEMAIKQH				IRLWDTRTPVCQGIINLQEKSNSKQCVAFDHAGYLFAVGIDSYRIHLYDLKDYQNGPFEVFEINVDNQNP					VRLWFDSS
PRAGEVIPGPPPTAPKGPAAHRALGGSEAGWTSTKPRHPNIIETEPIVNHIKSEPYIFVAHEYVPVMPTT			EDEFDNNSRPQQWNEYPPLLDDGTLGYYPAISVFKGAMVTCNFGPDFKFPPLAEYKPMADRYQEYMVEEC			DLYIRAVCFSPDGKFLVTGAEDKQIRIWDIATKKIRHILAGHEQDIYSLDFSPDGRTILSGSGDRTVRLW			TWRKGAPTSIKNHFSDIIRSIAEAKEYKIPVDDSTYQTLLALKQEGERWVAQYDLVTCSESVTLDHYTNL				VEWTSLKFSNDGKYILISTNANIIYVIDAYEGTILQTIEGFENKVQLNLAAGFTPDVKYIYSGSQDGSIN					>jgi|Coespi1|229958|fgenesh1_kg.16_#_492_#_TRINITY_DN478_c0_g1_i1
VAHMKKRLKQYGFDDIRADRTGYYIIFRDSHYGRDEASKCYNSANDTAFFTYSMVMDLHLFGTVGKSSRS			MWDLVDEVSRSFKRQTDLK			DLETGKNIHTFTIDDMGPKDAGVTSVAFSPNGQLVAAASLDKMIRLWDAPSGQFLERIDGHKDSVYAVAF			LEASTKVSTPPDALYNVKEVVKVGTDATEIIQMATNFSTGQHKERPSVTDLSRVAHALQWLPIQIENSQC				FWERESGKHVSKLRCHNEPSSVVLFNPRYLMFASADANLAFWIPKEYIGH					MMQEATQTAKRERPPSPVDTSEPYSATSTVKETEPTDATKRQKHNDSESESDNDFEAPSVSGKTQSMHRA
SEDHRRHSYGSEKRPPPEHRQRDDQDRRRRDEEADIEEEKKQRAKNLDPVKEAAEVIRREMTEHLLKTIR			>jgi|Rhiir2_1|1788825|gm1.27711_g			SPDGQSLLSGSLDKTLRIWDLARPGSSGRPSGPSTCRSTLTGHKDFVLSVAYSPDGNWIVSGSKDRGVQF			IATQKDEIEKWVRQVETVFDRTSQTPTSPHKSHLEMRLMDVLTNMVNIIEPKGSAGAAFIASITASNGRG				>jgi|Catan2|33516|Catan1.fgenesh1_kg.1_#_193_#_Locus11013v1rpkm5.95					SAGKTIGAAKRFSAPASRASPASSDDESSSDEEPRFQGIGRGKGGGKMFSSKMLARKAHESDLQSSDAES
TKITLPAVFDYLNPVNHAAKRRKLNIDDSHSGTIPSIVFDDSEGRSSPVGTPNSRADPIERRTARADVST			MDTQYDPGSLTWNNLHTLNEEHMYCYCGKDRNLTEVSLQCSGCLNWFHAKCTKISIDTNIPIFTNYKFTC			WDPRTSQTQCMLQGHKNSVISVALSPTQHMFATGSGDFRARVWSYESASGAMQQAI			ASTGPLKKAKLLNRSADRYCICRKSESGLMIECDICHEWYHGRCVKVTRREAEAITYVCPACDGHQIIPR				MHNPYSAYNQHSGHQGLSGVPPAHDHYTGGGGGGGGWDSHLTPSTAGLAPQMQMHSGGAAGNPGDWSRDP					ASDEDEPEVPGPVLSNEQPQPEDLPPPPPQQLQQQTPQPSETQVSNGNSRPTSDKPDYVLKYSLVGHRKG
LRVRKLKSRGVNARKHGFNDPFARARPTQRVDLRSLHHRLNSDSDDDSDDGVDNRYSMIRDTEEPESRPR			KWCNNSSSESFKRIQAGWKEIGGCAIANLMLQQHMTESKAHKGDSIYSSAHAKKLPIFQYYFNKNEHLRP			>jgi|Synfus1|386206|e_gw1.19.180.1			AFKRPSLEECEQLIEDANRLWFLPKEYELLSQIVDSARTFKGRVQAFCRSKTQLGVQDLNAIKMNLRELL				IPNVTIPDLPSYTPDHFESYQPVRLFNELPSHMTSLAFDDSGQLLAATGLDTDTLYVINCSTAAVAKPCP					VSSVKFSPDGNWLASSSADNTVKLWNAYNGKYDKTLEGHAKGLSDVTWSSDSRYLATASDDKTVRIWDRE
SRVSSEEDRNKEETGSWVAGEDDSMTEASFALNDTSALLKKRKLDLPAETAVKRQKKAEELFEATIARIE			FVDKNWSSLCTERSRTATWWATLGSCLYSTKDLFVAKDENNRSASSNFCLVDPNLWNIRPGHFGVSHSRT			MNDCVYVAPAEQNYPELLDACIEEGEAQCARWNRQGSYLAVGCRDGRCYVWDYATRGVACMLEGHVRPVT			GLDIHLRDETDFLRKKVKTLSGPLPLPQIYGAYPSPNLPVAQISQEDIPATDSNISHSSSSADERVYCVC				SKKYGCHLARFVHKNSNHVLFSSTKPDGKDIVRLVDTKKNEFLRYFRGHSGLVTSLEVSPVVDAFVTASL					TGRTLKVLRGHTNYVFCVCYNPKSTLLASGSFDETVRVWDVQTGKCIRTLPAHSDPVTSVHFNRDGTMIV
TELPSQEQAVESVTPTGVEAPLNGLPDADVKAEPAEDKETEDSRLPTPIPDNTKPKKKAKAKKKSKKQIF			PARAQREAVNNSTRAIYDSGTQDETSSSTITHPSSSKRQLTPFRSSSEQPGTSNSQAQSNRSNTVIALME			CVSWSRNGRYLLTSAADWNCICWDLKTGDRRMTARFESIVMSSAMHPRQSDLFVACTFMGPVTQIRMLPD			RKRYTPNGPDAQMVGCDTCHEWFHLSCVNLDLKALPGIEHYKCPGCTRKQDMQQQVQQPLQQLLSQPLQQ				DETVRVWDVRSDNCQGIINMVPGKRGVASVDPTGRVIAVVSQDKQPGPTSLPLIHLFDSRNFDHGPFETQ					TASYDGLIRIWDITTGQCLKTIVDDKNPPVSFVKFSPNSKYILASTLDSTLRLWNYHTGKCLKMYKGHSN
EEREALKKQQQETFEREALRAAGIEDIEGTPDAEAKSQVGEPEPVPEPELETKGEALEAPETESKPDLDP			ASSSSITEFGQSGEQNNLRHGFKYLPCQADKLFPYIQYRNSELPPYGLRLSKEDASLSVWISGDQLTSTT			GRKQRSILYAGDGPEDDLAKNFVVTLCFDRRGNYLYLGTYKGKLVILEAETGEIIHTMQISSSCIRQLHL			QSQSQSQVGKNHTSAQMDLKGYAYNTDSVVLPTPPLPSTHSPRTPTVIKLTVRPPAPTPSTSIYERKRKH				PIYDPTFNYAAAGSLGAPYPTVPPITQIRFSPDGSTCLLTTAHNVHYVVDAFDCKSLARIGSPTAPSPAA					ATYCCFGTFSVTGGKWIVSGSEDHCIYLWNLQNREIVQKLQGHTDVVLCVDCHPLKNIIASGSLEKDKSV
ELYPSEVVDALVLPKDFNLDIGTLKLVPFHGEDGPDAQRLQRKFGTAKLDCDAELWLWRRNRIRQLNSED			DFGFSMARANCPVKEGKWFFEVFIDRGGEGKMDGKDGAHVRVGWARREGNRNSPVGSDAYSYGFRDLTGQ			SKRNSYLAVNSLDRTIRVFDVNITLPSNDNSKTTFNLTQRHKFQDVIDRHQWNQCTFSSDEEYVIGGSAH			GGEHLIEKEKSKRELSMNEDVCLHASV				PPFSSSEADFAPDSKHIVVANAEEGGNLGVYSYPLPDPRGNDGTVDQMALMQRPPELRNRETRAVCQMDY					KIWKYDC
GSVDKPVGIGGYYVPNPTGCARTEGVKKILNSEKSKYLPHHIKVKKAREEREKNAKNGNTNSVAAAAEAA			KVHQSRPTQYGEPFKTGDVIGLYISLPQLKKAVSDYQPKSPKRHRIPILFKGDTIFEYKDFKPTHQMNQL			KAEHNAYIWDLHRGSLVKMVEGPKETIEDLCWHPFLPVMATVSAAGRVYLWSVHREEHWSAYAPDFSQLE			>jgi|Absrep1|400494|fgenesh1_kg.1_#_1287_#_TRINITY_DN4450_c0_g1_i1				FGNAPMQRVAFNHALDMFASVSGKQLCFWVPTEKQA					>jgi|Linpe1|133408|CE133407_9216
RLAADSLVAKGNSRANRVNNRRYVAEINDQRKNFGQDSDVLRFNQLKKRKKPVKFARSAIHNWGLYAMEN			LELPEKKKEKKYWWQQQQKEQKPTHLQPEIPILPGSKIIVYKNGICQGIAFENLYSFLPTIDKYTNDDDL			ENIYYVEREDEFDLVSMASKD			MSSPYSQSYSHSSSSQMHSQVEQNVIITSSDPQPTLPHYTTATPTPTFIAQPSPSRSSLPPSSASLVQSS									MPEKPDYVLKYSLVGHRKGVSSVKFSPDGNWLASSAADKTVKLWNAYNGKYDKTLEGHAGGLSDVAWSSD
INKDDMIIEYVGEEVRQQIAELREARYLKSGIGSSYLFRIDDNTVIDATKKGGIARFINHSCMPNCTAKI			TEDDGSLGYYPAVSMYRGGTCTLNFGPHFRYPPPPDPELDLAINKPTMSSLSKTSVSKSLLSKQSSSSSS			>jgi|Spipu1|7548|SPPG_03944T0			RLPLRKRPAKDQKPVTPTQFQWQPIETAKAASSITNEPYPQRPEIVAPSFGTNPITIPSAVEPLGSHTTQ									SQYLATASDDKTVRLWNRDSGKCLKVLRGHTNYVFCLCYNPQSTLLASGSFDETVRIWDVSTGKCIKTLP
IKVEGSKRIVIYALRDIAQNEELTYDYKFEREIGSTDRIPCLCGTAACKGFLN			SSSSLNPHKKSTGIRKWRPMSERYMEYITEDVLYDLVDEIELWDWMLSQKKKVIPTKRPAIVEMSDGSLK			MNLELLDPFGQHIPEVIAYKLTSEDSAVCCSFNYQGNLLAAGSVRGVCTIWDMDTRGIARTLTGHVHSIN			FKPQQHQHQQYQQHQQHQQHQQHQQHQQHQQHQQHQQQQQQQQRQLHHYQDQQHFDKYHTNFFLNSPSSL									AHSDPVSAVHFNRDGTMLVSCSYDGLIRIWDVASGQCLKTIVNDDNPQVSFVKFSPNSKYILASTLDSTL
>jgi|Canalb1|59132|CAALFM_C100960CAT0			KRKQEGTSRQEINDNEVSGFPVTKWDGSSYNKF			SVSWSRSGRYILTASSDWNGIYWDLMDGSRARTIRFDCPVISAQMHPLNTNLFVALLHGGSAVCVRLSEN			GPSTQPPLPTSIPAKSIHKQQQQSAKKKHTNNTDENERVIKKTKRGRPPLSSSATKPLASSQTSTNKHNV									RLWNYHTGKCLKVYKGHSNETYCCFGTFSITGGKWIVSGSEDQCIYLWNLQTKEIVQKLQGHTDVVLCVD
MSYNNRSGGGASGGYSRRGYHGSHRGGYRTGRSKYPEDRYLVGGMLSLNKGSHYESSDNRYIPNEIGSKS			>jgi|Coespi1|99825|CE99824_15830			LGGKIERFDFPAAFEASGELLKAWDERCTAVCFAPYGNNVFIGSHKGSIVVLNTETLKVCNVIRATSTGI			GTLNDNKSNKGVSNNSKSSKSATPSTSKHTSMLYCLCRKPYDESQFMIACDRCEEWFHGECIDIDEKQAE									CHPLKNIIASGSLEKDKSVKIWKFDC
PENRSHRSSTKDGRTPSGLSTPLSSSDKVSTPISIESINGSDRNTGVNNKDSEFPKLSHHSDFTSTIPFS			MTSQEPASPRSPPVVGHASTAQSKAPAAATMSAVIDLKSDPSAMSVDNISESSEDVIMKEKLLPKVKQVS			RGMHFDAKGRDLVVNSNDKTIRVFIVEQDADTIVLDNEQKFLDSVNRSQWAKCCFSADGEYVIGGSTAKH			FVDSYFCAGCAKVSGKQTSWKPNCSNPSCQKAARTGKNQQNHLSKYCSGACGMQVARERLASADRKQSPQ									>jgi|Synfus1|429999|fgenesh1_kg.2_#_603_#_TRINITY_DN2920_c0_g1_i2
RSINPQKNFMVINDSHTPKTDKGIQSKKIRYNGEGVNHVSDPRIAQSNSNLQKPTKKTKKTPYKQLPQPK			KCSYCQANSAESLKTVPCLGCGSRCHIDCIECSAKFKDKILLGDDFFHFKCSKCTDGHEKFKRYHLSWVD			THHIYLWNRHIGNLIRMLEGEKDGLVDVAAHPFKPMLASIGLSGIIYIWSASYVQKYSALAPDFEEMEDN			NGNDDTNTTTETDLTTFTTRMEQLSNTRLSVFADRDDRQRLARIRSEKRRAIGIIEVMNLKQQFLQALVK									MAEPKESNSSTASKSPKPTATGAAATEIAPKVPNYQLKYSLVGHKKAVSSVKFSPDGKWLASSSADKTVK
FVYNSDSLGPAPMSTIIIWDLPISTSEPFLRNFVSRYGNPLEEMTFITDPTTAVPLGIVTFKFQGNPQKA			VVHITLFNLTHNPPIRPSEAEDPTGQFSSSEHGPQEYGDSRTYFHYKADVARFIDKHWSYFWTKSRGETW			EEYDERESEFDENEEPEKRAVQEEDTGEEIDVVTITPVNVFDDGNDPNAFVLPVDTSVKQESPTDENSDD			VVEQEQETNDHCGFDSRLLWEDEQWDMVTSVATEPTLRLVTSNEEEDKQEDWTVCNQKSKRCQRHSGWVK									IWHAINGKFERTLEGHSQGISDIAWSSDSQFLCSAADDKTVRIWKVAEGITEKVLRGHTNYVFCVNYNPQ
SELAKNFIKTVRQDELKIDGATLKIALNDNENQLLNRKLESAKKKMLQQRLQREQEEEKRRQKLVEEQKK			INSASSALSTNSTENVPEDGRFESGKAKYNRNGMWALTDDLRFPSSYDSLQQQKTRTIMYSFAEDGSLVE			IWRWYIPV			LKTTELEQERDEQFVVLSILARERKLIKTRMNNRLDEMNIARSLMNGTLLHHQ									SNLIASGSFDESIRIWDVKKGKCLKVLPAHSDPVAAVHFNRDGTMIVSCSYDGLIRIWDTASGQCLKTLV
QELLKKKEKEHQESVKKEKSVEHESTIVSTRDKNLVYKPNSTVLSMRHNHKIISSVILPKDLEKYIKSRP			LRNQSANGRRKRRTEQATPKATVRAKKPRSTSASQPGSASVGYGDGNDYITSKRSGGARGKKEPKSTWSI			>jgi|Pirfi3|413750|estExt_fgenesh1_pg.C_320016			>jgi|Hesve2finisherSC|1338785|fgenesh1_kg.30_#_120_#_Locus6164v1rpkm16.91									DDDNPPVSFVKFSPNGKYILAATLDNTLRLWNFHTGRCLKTYQGHQNSKYCCFASFSVTGGKWIVGGSED
YILIRDKYVPTKKISSHDIKRALKKYDWTRVLSDKSGFFIVFNSLNECERCFLNEDNKKFFEYKLVMEMA			SMWPDIDNPQGPAHMSREDTHAAVQYVIESDRLTVWNDKGYRMAKASHGVETGAWYFETEIMDPVRPEFN			MNLELLDPFQQEEVPDIINSNLEDGGSVITCAFNRRGDYVAGGCVDGRCLVWDFETTGIIREFDGHEDKV			MAPSSYASMENFASLKTEPPSPSVLKVNSMLNPIQPPPLSSTSYHDPQISTEVLPLQKYCSQDPMIPSTA									NRVYIWNLQTKEIVQKLEGHTDVVLCVACHPTQNIIASGSIENDKSVKIWVSDTI
IPEGFTNNIRENESKSTNDVLDEATNILIKEFQTFLAKDIRERIIAPNILDLLAHDKYPELVEELKSREQ			LRIGWSQISGELQAPCGYDVFSYSMRAKPSTRFHAAIGSPYGEEYGPGDTLGVLIYMPPLDGDEKQDLAD			TSISWSRDSNFILSSSKDKNCIVWNTISEQQVCKLKFDTPIKFACFHPKKKTLILVCPQKHLPILVDISP			FQQQPQPLQPRPPLSPVSYQDPCSLQPDLAASSPQPTFSTHVLKLGKTQPSPIDNSMSPPPKKRKNAIDQ									>jgi|Spipu1|5692|SPPG_02214T0
AAKPKVLVTNNQLKENALSILEKQRQLFQQRLPSFRMSHDRTQQHKPKRRNSIIPMQHALNFDDDEDSES			RKLHPGERYRQFTYSRPESQRPPHANSELPPLPVLAGSELVYFKNGKCLGPAFQKLYLGKYYPAVSAYMG			LDKGEKEIRTLVEIDRVEVAAKTDYLACFSRYGEKIYFGSSKGNIYVYDLNKHKSIDSLKVNAGNSTIKN			ATGKPKRGRPPSSPKKEMSPALSKKVLKKETSPSPSKLLKTKPPVSKKPSASKPKLYCLCKQPYDASRTM									MKLQRILLRHYPPGIIVEYVQAQRLHTKAIDLMDLPYAADLTKAAHDLKQREPLLARVESDKILSVLQSL
HSQSESEDEDEDETTASRPLTPVVSTMKRERSSTITSIEDDIELEEREIKKQKVKVPAIEAEIAPESSPE			GKVKVNLGPNFKYPPPATWHENTQIRPISDLEFTLPPPQEPKPEEGPAAAETSGSPAESKTQESLPEDQP			IHISKKGKDLLVNSSDRQIRVFTIEDNGKIEQQNKFQDPVNQIQWVQCCFSPNADLVIGASDTKPYKIYI			IACDQCDQWFHCQCIDMNEQKVDFIDMYFCDPCSDDTGKRTSWKDKCSNPACDKAARRGKLKQLHVSKYC									KNKNVRRIPFTYVSHKKLRAHVMPLTNCAFNKSGDRIITGSYDRLCKVWDTVNGTELLTLDGHKNVVYSL
EGEEEEKEEVEIKQEAEEVDIKFQPTEESPRTVYPEIPFSGDFDLNALQHTIKDSEDLLLAQEVLSETTP			AANNTNGNSASEPMKTLAIAGSEDANESISTDVGGVSEVAAEKDANASAVPAETMQTDVLVPLAPVAQQE			WDKEDGNLMRILEGSQNSLVDLAWHPFRREIITVPKNDPIDVWVTTYQENWSAFAPDFQELEENIEYIER			SDHCGLTVARAQLALANRRRLAQHQQEQPLPSLPDNKPDPSLPPFDVCLEQLSKSRLSQYAGMEDRRRLA									SFNNPFGDKIVTGSFDRTAKLWSAETGKCHHTFKGHTGEIVALSFNPHSTIVATGSMDSTSMLWDVRTGS
SGLSNIEYWSWKSKNRKDVQEISQEEEYIEELPESLQSTTGSFKSEGVRKIPEIEKIGYLPHRKRTNKPI			PAQQEPAQQEPAQPEPAESSAAQQL			ENEFDIINESQLNQLKQPKEPEDDDEDEEIDVCNIQRIIYNSDSDSEDEEIFFIPVKPDVMQNNHESYSP			RIREERQRAIDCVKMIDTKQQFLQALVASLDQENRANDHCGFDSRLLWDDDVWFRVGKVETHVQLSLVFL									DVCKFKGHSAEVITIGFSNSGDLLLTGSFDSTINVWDVRTGRNLHTLIGHRSEISNAVFNHQSTNILSGS
KTIQYEDEDEEKPNENTNAVQSSRVNRANNRRFAADITAQIGSESDVLSLNALTKRKKPVTFARSAIHNW			>jgi|Linpe1|268068|fgenesh1_kg.8_#_117_#_Locus3239v1rpkm47.62			QHSTVPMDTLSELNDSS			PDDQEPAPPASTICQRPKRCQKHHDWIKVKTNEMDQEREEQILVLSVLARERELIKQRIKRRSSEVDIVH									MDGTAKLWDVNSGECTQTLRGHTDEVLDIAFNCTGTRIATASADKTARIYDTQSNECLYTLTGHDNEISK
GLYAMEPIAAKEMIIEYVGERIRQQVAEHREKSYLKTGIGSSYLFRIDDNTVIDATKKGGIARFINHCCS			MQPRRRINTAWQSRVRIRQNHRQQQQQQQQQQQQQQAPIGIDTSIARNFNAVPVDNSSENGEDIVTKDRL			>jgi|Catan2|1511700|estExt_Genemark1.C_120103			SLMNGTLTHNK									ITFDSTGSQILTGSRDKTARLWSSFDGRCTQVLEGHTDEIFSCAFNYEGDYIVTASKDNTCHIWRTKDAG
PSCTAKIIKVEGKKRIVIYALRDIEANEELTYDYKFERETNDEERIRCLCGAPGCKGYLN			LPKVKQVSRCCYCDQNSAESLKTVPCLDCGSRCHIDCIQCTTKFNDKILLGDDFFHFRCSKCTGGRERFK			MPPPPTVNNSPYTRESIWACLPATTRGQPTPLDAHPKGTLLAYTNGRTVVLRDLAHPHIASEYTGHSFPV			>jgi|Rhiir2_1|1465076|e_gw1.315.12.1									>jgi|Pirfi3|400846|fgenesh1_pm.92_#_5
>jgi|Sacce1|3082|YHR119W			RYHLSWVDVVHITLFNLTHNPKRRPNNPLSRGGRSDDPTGQFSSSEHGPQEYGDSRIYFHYKADVAKFID			TVARFSPSGFYVASADVRGNVRIWDCTQPDQVLKSEFQVLSGAIHDLCWDAESKRIIVVGEGKEKFAHAF			MQLYCICRSSDGESFMIECDNCDEWYHGACVNITREESQLVDKYYCPNCAGMI*									MTHEQYLRYQKQERLKRQRLSYRKPNYQLAYVLTGHTKSISSVKFSPNGLLLASASADKTVKLWKVTDGQ
MSNYYRRAHASSGSYRQPQEQPQYSRSGHYQYSNGHSHQQYSSQYNQRRRYNHNDGTRRRYNDDRPHSSN			QHWNYFWTKSRGETWINSASSALSTNSTENVPEDGRFESGKAKYNKNGMWALTDDSRFPSSYDSVQQQKT			FFDSGSSCGEIMGHSKVANGVAIKPTRPFRAATCADDLTVNFYTGVPYKFATSIADHSRFVTAVKYAPDG			>jgi|Rhiir2_1|1725784|fgenesh1_kg.481_#_96_#_remain_c6336									LVRTLTGHTKGISDIAWSSDSNYICSASDDQTICIWDINMVKPINTLRGHTNFVFCVNYNPQSNLIVSGS
NASTRQYYATNNSQSGPYVNKKSDISSRRGMSQSRYSNSNVHNTLASSSGSLPTESALLLQQRPPSVLRY			RTIMYSFAEDGSLIELRTQTGAGRRKRRTEPGAGRGTQARVKKARSGVASDTPLSAGLGDYGAPASSSKR			SKFVSVALDGKIFLYDGTSGDKIKEVVDAAGNGHKGGIFAVAWGPDSKQFITSSADCTCKLWDVEASKVI			MESSEYSNYVNLPFYGEMDDSIMKSNEIDSISISQYINDSSRHEVESLGGLGVNSFNNGDQFVSDTTEGW									FDETVRIWDAKSGKCLKTLQAHSDPVSSVCFNRDGTLIVSCSYDGLIRIWDTATGQCLKTLVDDDAPPVS
NTDNLKSKFHYFDPIKGEFFNKDKMLSWKATDKEFSETGYYVVKELQDGQFKFKIKHRHPEIKASDPRNE			GRRKHEPRSTWSIEMWPDIDNPQGPAHMSREETHAAAQFVIESDRLTVWNDKGYRMAKASHGVETGAWYF			TTWTFDSSPTPNPANQQVGNLWHSTHLLTLSLSGDLHYLDPKTGAVARTITGHQKNITALTYAPATHTLV			DHDPVQNVQNNNTQLALINPVAASSQYLTDSTYMDQPGQSLKVQGHSYGTRYANQLRPTPGIEPRRRKIQ									FAKFSPNSKYILASTLDNTLRLWSPSTSKCLKTYVGHKNEKYCIFASFSVTGGKWIVSGSEDHDIYLWNL
NGIMTSGKVATHRKCRNSLILLPRISYDRYSLGPPPSCEIVVYPAQDSTTTNIQDISIKNYFKKYGEISH			EVDVLEPVRPEYNLRIGWSQISGELQAPCGFDVFSYSVRAKPSTRFHAAIGSPYGEEYGPGDTLGVLIYL			TGSYDGHVRAWDDTKPEAGARKVATGESDAQVQDLTVASADDAIHEPVAQAPKDASAIAISADKAKLAIG			KEKNEPEDKGPYCVCQGPSYGTMIICDFCNEWYHIRCVNLTKQQAKEIEKYMCPNCQGT									QTKEVVQRIKGHTDTVLSVACHPKLNMIASGSIDTDLTVRVWVDHSNDKPQSNESSSKTS
FEAFNDPNSALPLHVYLIKYASSDGKINDAAKAAFSAVRKHESSGCFIMGFKFEVILNKHSILNNIISKF			PLLDSDERQDLNDRKWKLGERYRQWAYSRPEWQRPRGDMDLPPLPVLNGSELVYFKNGRCLGPAFQKLYL			TTNRATSVFALDPATGKLSALIATVDNSKGAVTALGFSPDAGLLAAGDGSGKLVVYAVTAKSVEVKLTQW			>jgi|Coespi1|232358|fgenesh1_pg.2_#_287									>jgi|Catan2|158994|Catan1.estExt_Genewise1Plus.C_1960002
VEINVKKLQKLQENLKKAKEKEAENEKAKELQGKDITLPKEPKVDTLSHSSGSEKRIPYDLLGVVNNRPV			GKYYPAISSYMGGKVKVNMGPAFKFPPPATWHQDTPIRPITDLEYTLPAPEPASTTTTDPAPPTAAASSS			AFHTARITSVAWHDSGKYAVSSSLDTGVGVWSVDKPMAHVMIRNAHVDAAVGAVWVGEKRVASVGADGCV			MKRVRAGNVGSGALASQPFDLSGVRLPPVNGTQDKARQIPQRPRMFGLPDAPTFYPTIEEFADPLEYIQK									MIPAMTTSVMSQPGATHKVRYTLKGHAKAISVVKFSPDGKWLATGSADKSIKLWSAVDGSFDRTLVGHVQ
LHVSKIFVAKHRFCVEDFKYKLRGYRCAKFIDHPTGIYIIFNDIAHAQTCSNAESGNLTIMSRSRRIPIL			LPSPPVLPDKPEAPVVATAVTSTQSQPPAPSDAPAAVDVPPGV			KRWKIEKMPGE			IRPKAEGAGLCKIVPPQGWNPPFSLDTKCCFAIAIAIAASRFRFKTRIQQLNSLEGKTRTNLNYLDQIYK									GINDLAWSSDSVYLASASDDNRIRIWNATGANNASPAGTCLRALEGHTSHIFCVAFNPHGNLIASGSFDE
IKFHLILPRFQNRTRFNKSSSSSNSTNVPIKYESKEEFIEATAKQILKDLEKTLHVDIKKRLIGPTVFDA			>jgi|Synfus1|80286|CE80285_4087						FHAQQGQPLTKVPQLDHRPIDLYDLRNEVAMRGGYQKVNGQKRWAEIGRVMKYDRKTCTSMSNSLKSTYQ									TVRIWDAATGTCLRVLPAHSDPVTTVSFSADGSLIVSASYDGLVRIWDARSGLCLRTLVHPDNPPVGCVR
LDHANFPELLAKRELKEKEKRQQIASKIAEDELKRKEEAKRDFDLFGLYGGYAKSNKRNLKRHNSLALDH			MDIDIDLLERELDAELLEEGEEELVDVTTLTPITTSNSTETEEIDVDSLEESRETVDKTSIVTTSKNEDM						KIILPFELYLAKHGGSIPSTPRRRAADGTADDDDVADTDAGDLDGPGVRRSKRHRSSRHAVGDGDGTAAD									FSPNGKFLLVATLDSSIRLWNLHSSTVERELRGHRNERFCLFTSLIVQAVTSEDDDAPQHRYMVLSGSED
TSLKRKKLSNGIKPMAHLLNEETDSKETTPLNDEGITRVSKEHDEEDENMTSSSSEEEEEEAPDKKFKSE			IDVTVNESDTETVPIVKEIKLDIELEAKEESAMLSNTMDIEPELVINSKAEIPLSTITMTDDAEEQATIK						FHMSPVSAYSPVRADATNTRSSSMDTSGSASPSAIGARARQQARNKSLSTEDAASTIPDQCEICKSGEDD									SALYLWDLTSEDVITTLVAHKDAVLAVDFTPYGNLIASGGVDGDKSVKIWGPIDAPAAITNGEHDAMDTD
SEPTTPESDHLHGIKPLVPDQNGSSDVLDASSMYKPTATEIPEPVYPPEEYDLKYSQTLSSMDLQNAIKD			LEEMPTINSLNGIDSSTSDTTTATKTIGGTKKNKAKRCYCSRERQSALRPMIICHQCQTRFHVDCIPVTH						ESMLICDGCDRGFHMHCLSPPLEAIPSNDWYCDACVLGAGADFGFEDGAEYSLESFKRKCDSFKREFFSS
EEDMLILKQLLSTYTPTVTPETSAALEYKIWQSRRKVLEEEKASDWQIELNGTLFDSELQPGSSFKAEGF			RYWKAIVPGDNFFYFICSDCGGGAGREVFQRVQLTWIEVVHLALFTLSHMSPWKERDPMEDGRVYFATKQ						YYGDDGSSSSRPQAFAQPEHLLGPQMEGRVPENIVEQEFWRLVASPYEDVEVEYGADLHSAQHGSGFPTV
RKIADKLKINYLPHRRRVHQPLNTVNIHNERNEYTPELCQREESSNKEPSDSVPQEVSSSRDNRASNRRF			DICALIRSRWEQFWLIDLTPIESWEEQVISALKTGCTEERFVSGEAMFGRTALREPAYNIISSGKLVSLL						ERNPLEPYSRHPWNLNVLPFEPQSLFNYIQQDISGMMTPWIYVGMCFSTFCWHNEDHYTYSVNYMHWGDT
QQDIEAQKAAIGTESELLSLNQLNKRKKPVMFARSAIHNWGLYALDSIAAKEMIIEYVGERIRQPVAEMR			DEDTQVKVKVLEETPVLDTDRSRKRSDSDDTANKTELTTKYKRMKAESKATKSSSTSSVELSETIAMYPD						KTWYGVPGRHAAMFEDAMREAVPQLFENQPDLLFQLVTMLSPEVLVKRGVDVAVCDQRAGEFIVTFPQSY
EKRYLKNGIGSSYLFRVDENTVIDATKKGGIARFINHCCDPNCTAKIIKVGGRRRIVIYALRDIAASEEL			LDNPGGPVRLSRQPTHTASRVFVSEDGMTTSNEKGYRMAKASHSVFEGAWYYEARFEGDANSNARIGWSQ						HAGFNHGFNFNEAVNFATADWMAYDVSSIRRYQQHARNPVFSHDELLVTMCAAAPSSLSQPWFQAAIREM
TYDYKFEREKDDEERLPCLCGAPNCKGFLN			ISGDLQGPCGFDYFSYGYRARPGTVFHQSVGRFMGGKGYAEPGDVLGVLLYIPSLNEAEKSDLEGRRWQF						ATRELDDRARVRSMWARSSMHEAAWADVDEGEPDIPEDMRQQCYTCKAFSFLSAVVCDCTPNYISCLMHA
>jgi|Mucci3|1544069|fgenesh1_kg.7_#_7111_#_GZZNH_transcript/1913			GADYEHFRYARPKAVYSPGGIGEGGEQQQQQQHIINQQTISVPDTQLIGESVMPRVQGSELRYYVNGELA						EKSCKCSGDHKILKHRYTDDELHNLLAKANSDALPARSTRSSVSTIANVPVVSSGNGSGSDSGASSKAQI
MDSKWSTNSTAKGPRNYRVTYDPELDTQGLKTSSQPTYEYQATDPTSLTIAPRDPRQDKLFYERNFLKGR			GIAFTNIFLDITQLFHAI						WEEEFRRVMSLYSNNNNNANDNASANMHSVAPSIDTTIVPVASAAKGLSEPEDATSLGAASTENGDGAAY
YHYRKQFHVVEYKFDKNSHGPKPATKVLVSRLSPLMTETQIMTYFSVYGQVKSVDIEKDPTTGGSFGIAY			>jgi|Spipu1|8042|SPPG_04416T0						ADASALYKSKPDYAPMDTDGALQSETGLAKEQEVKGSMTVGELNRRPDLTLMVLLLEEAQRCVLQAYDID
VSFASDGITDGHASACLAVEKGNGRKMGVAESVKVCFDPTGEQLRLAIEDFNRPAPSPKLEPVRSMPTAV			MNISELLTSDAGPADSSQHHHFISNPHHRDIPTEILQSNLDTSHTSVANGARQEQSNLDDVLVTQESRPL						VPKDEDDSDASPVAATAQQQQQQAAASATPSRRGRPRGRARGRARGRGRARGRGRGRGRPPLSAVGAASA
TAATLVSPTTTTTTAAAPNSQLHRSSSRYDSYHGHHHDRRYPDDLDSDWDRYDARRYSRSRDDYHRSSSR			NNGAAGRRSLRAKSDSPPAPSPQTVRPLSPKYGFQIRFTIADEDTGGNNSTLPDTSHAEPEIPGSIHKGE						NSTRAASGQDDTVGKPHIGGMVSATEDGGFNVSGTAAEEEWPLAVLGKEIEQLIAAYEEASGAQDSSSSH
YYEDYRYRDERPSSRYGSSGYSRYSSPRRLDSPEHHSRHRSRWDSPGMDSPDSRYRSRSRSRSRSMDRRD			VHLEHRQPPAAASNRGKFPHQIRSASPKRRKSTDTSPIKVEMCANSELPEDDVDLVSGATQEAVRDGTTT						EGSDGAQPINTPFNSTVDLQILGDVRQLSRFVQRAQEWCRAAQALLVCMGHEHSVDMAVARQQANYSWHK
SYYRYDDDYYGRGESRRRSEYWDEHYSRKPAPVPTSSSSQSRPILVISKNCLPFIRGALEDLKKIYYYYN			LRRNSKTIRPRKSMHGDAFNKTCYCGGKTREEKERPMFQCGNCGKYFHQSCIQLIQQWKPEFKPLLGDDF						KKLGKRFSELLVPVTAVGDADEDMSPGAAPLSACEPPASAPIVYSPKKEGRYMTESEENKESSSSETVSD
CIDIYHDDSDWLIVFDSLTIARRALDATNDQQQVLGHKLLLTLRDPSVPSAAKSGSQDLSVTATNGSLEA			YFYRCKRCSHGRETMKRLPMTWVDVIHVTLFHLSATEPPRKVSQDKLKYYGWKTDICAFIDRNWSKFWLK						DEGEDGDYNESDNSPPAATNGRPYGRGRRGKRGRPPSGRRGGATGGAARRGRPPKAAAAARVTRTEPVEL
PADKTSTKQADTTSTTSTTHEANGAVNEAATDHLTTETTTTTTTTDTVSKPASSPPPAKPLTVEEILFNE			SRTATWENTVASCLSTQKRFLPGTKHFGHDQGLWALESMALPSSYEHSKRGREAEYDIGLDGALQEHERV						HSRRTSSRTAMRLRDNDNLPLSSLQGPRSHLTPRTSANSTRLSPTTHRSTAAPASSSFISWSTPFAHSLI
LADVFLKDLKNRVAGPSIYDFYKSARTLRLEKEAAAAAAAAAAAAVSLVESPGNQTSDGESSEKVNGHSS			KPKRKRLDLESDTDSVVSGTTKVKKSRNTGRSVSVGTQDGANRPRQKRRPKKKRMEEEYIDPATAIELYP						VGMSKHELIAEVRHMLNDDASDNEMESDAVEKCPFALQDLTTLLQIGDQLFFNSPEFQELIELELRVLHA
NKTPSSQADIIGSILPSMKIAKLPKFKKKQKPLPKRDYESFLYDELEQSTSSTPFAATHSHDQDQASTSA			DVDNPRAPVQMSNDTTHRAPQMTVTDGGYTVYTDKGYRMAKATHGVWEGSWYYEVLINEHQGHTRIGWSQ						EKTAALLVADGPAAIYRLAHIPSSTDEWPAAAATDQPREQLENDTFMRQLYATANGLRAFGLQSSVADEL
STHIKQGSPGADTPVFSTSSSSEEGEYHSGMEESGSDTAMVGGKDDGSTAESSPAVKPKKMIKPRSLRDY			ISGDLQAPCGYDRFSYAYRDNPGTLFHVAKAIADAPEGYAAGYGPGDVIGMSIHLPPCESMDDLLRRLWT						AQLEGTAEWCVQARLQLLQRSLTMRSVRHLLEEAERFDIDERLEPYVRLWALRQDVEGWMADAQAIVDAR
ISDEESDVEHDAFLKKLHQQEDEFNDTDTDEDDFVENDYMQEIRKRKRVGQKKSSLKKKRQHSEDDTSDY			RESQYLPFRSKPLTVAEGSEIIYYKNGECLGVAFRDLYRGKYHPAISSYKGGSVTLNFGPNFRYPPPPGV						EPLDLRSVGKLLEKGRNMSVLPENYQELRDLQQTALDLQARTDQLVDRTESSGLVQRPHYTEAADLARSC
DSSSKLKLKQKTKQVRRKKKKSDLIAPPLPDRIYEVIEEDLSKDSSSGQDEEDDEEAYEAEDEDVIQDTK			RPFCEADSLPLWDTSQAELDEEGRGDSIELDVKGEMEIDTPGNLSSLDGEGEEDEGPFAPNSYEVGEVER						DDFGRFEPSGFGRLHEELTRADSWYKTLEQLFAAATAYEDQSLENVLSAVQYRLHRAVEIAGGEKPDNPR
IVINQEELEKSLLAPEESDSEELAEPQTTDNDPPEWDPFNQIKEPEDYYFLRAALLERAGIPPKEEINEH			KVFIPDSNGNGDGRIVTMDADEVSGIEALLSLGGMFGGTSGDSPKTANGYDNLSSTRGNEDMQHRRMAES						QSSAPSPGTVLYCVCLRSESGLMVECDHCREWYHAQCMDIGPADIDDRQFLCPLCSAEARGEKPRLLDYP
IKGGCARVRGVYTIPDSMKATYLPKNKAVIDVPADTGRISSRATRVNNRRLVVGMEMQKKTIDSDILKFN			EARQHDALSVDIEAKEAEVVELIRRSSGVEASTIPPISPSCNGSGGVAMEIEAKEAEVKEMIRRSSLGEN						VISQIESAVDEGRSLGLVTNALDPLVTILLDARALAQDIKNVRDNKELLGSVGTQKQHGSMLLLPTETKQ
QLQSRKKQLRFAKSPIHDWGLYAEEHIDVNDMVIEYVGEVIRQQVAEEREKQYERCGIGSSYLFRVDDDT			TIQAKNEGFDPMDVNVQDVGVSESISRLKEKEMDGHGSTSLVVESGPGTHSNPLHVEDPPAASPPALVTK						LRVQLLRALVRALLGLGVNIKYGLLDDLWSELLEIKIDLPTTSISDGGSNAVRAQSMPSSIHPAGPGSLS
VIDATKCGNVARFINHCCAPNCSAKIITVDKQKKIVIYANRDIEPGEEITYDYKFPIEADKIPCLCGSKF			ADDDEPVNSNDGGNVHMNIGNDENVKE						RHSIDNTGSVSGGSAMMRHMSDEDINSSHQRDGAYPYVLDDQQPQDEPLPVAIDEYYQAQLEELVYLIIN
CKGTLN			>jgi|Pirfi3|361379|estExt_Genewise1Plus.C_540202						PPPEEQDIGQGLPSAGNTFKQDDENCVCNMHGNELAEMGAADEPAIQCDSCQDYFHVNCVQLPATVARIV
>jgi|Rhimi59_2|1796522|e_gw1.4.1842.1			MSLPYNAKTLHWNQFHTTNKENKYCYCGKNRTLTELNLQCMECKNWFHEHCLKNKNLISKKSVLPFITNY						LFHQMQRSLNADIDADVPNSPSSYMCPGCCIKSNILYPYGEIILE
MSEQDKKIVIVSNLSSTTTKTQLENIFSAYGKVDQVELMSGQAKVTFEDENAALRAIQQRYDQSTTAVSD			RFVCSLCAREESFSRVTSSWKDAINTAFANLTVNRMKKEGKINANGEGNPIIPNNYWFNKKDGICPFLDN						>jgi|Synfus1|241391|CE241390_1671
SLEVQSLGQAMKNSKQYIRGAISTQFLPLTQNMLEELQKALAPYNYMNIYHDDHDWHILFPSKSTALEAQ			HWEKLCTNRARTPTWWATVGSSMYSSKDQYIAKDEDNRSASSDFTLTNKNLFNLRPALTVSQSQSQPQKK						MADMTDQSEPQQAPPLTYDMDSIAVAGEESCILSKDMPLNGSTNGIDSEVTMIKSSDLSNHHENNTIAVE
KCVKTITGYSVDIRIEPETSSLIKDYVDLFIKDAGSAPLPTCDFLAPSSTAEAIPLKIETQNKRKRNSNS			NKVQKKTTRSQSPTYAPLFLPEDTLSSILDGILTTDTMTEHPYNRNGFKYDWIEEDPLLKHIHFRKKNVL						QETGPIRRSKRARKLTAQYVEAVKSLDTSIHHQQTENDVINSINDNSKVIDATTEQVEDIEEEEHEHEED
KLADPPSKKKKSLDDSEKAPVGVSENILNNNTSSSSISSSNSSSNNSSNNHSNVGGSNNDDTDEDDDEAS			NSQGPGVFLSRLDRDPGITLKEDGLTATTDKGFRTVRANFGVKEGNWYFEVNINKGGEKDVINGPNVRIG						IEDDKLYCLCRKPDDGTVMISCDGCSEWYHAKCVGLTKGKVAKITTYYCPINKIVLNQQL
TTSDLDEMTMEELLENIDQVDEEEELWLNEPIQEIELDKDWDPFYQTKDTEDLKYLRIALIEKVQSGLKQ			WTRREATLYGPVGYDSYGYGYRDRNGDKLHESLSVPYGESFGSNDVIGCYISLPKMKFPKKPSKELIKSQ						>jgi|Spipu1|2444|SPPG_07107T0
ELLDSLKKEDDPSDALGQSARTRAYSPIPESVKATYLNRNRALTVDNKVTTSSRSTRVNNRRLVSGMMIQ			NTKLTRKEEDRLIHTQLKPSDLIDDLSLVPVESHSIINNVRKRTVITFKQRLYAESMDYLPINSPGLLSY						MMKTAAKVGPHRSANVPKAPPLDLSTVSPPFAPPSPDLGIRGNRLFGLRTAPTFRPTLDEFADPLRYIEK
NKTMAESDLLKFNQLKKRKKRLIFAKSPIHEWGLYAGEHIDAHDIVIEYIGEVIRQQVAEIREKHYERIG			LDIKFNKSNDDDSSEKIIKSKHMLINPGSSISFYKNGVNQGTAFEDIPLHIPAAVSLPLERRKLTLGNYQ						IRVEAEQSGICKIIPPEGWKPDFALDTQTFWFRPRIMRLNSMEGSSRAILNYLDQLQKFHHQQGTQFQRI
IGSSYLFRVDDDMVIDATKKGGMARFINHCCTPNCSAKIITVDKQKKVVIYANRDIEPGEEITYDYKFPI			RPPTLADDGSLGYYPTISLFKGGSVTMNFGPNFKYPPKDLDEQNIKWKPMSDRYLEIESEECLWDIIDEV						PMLDKKPMNLFELKKEVAKRGGFHAVTQNKQWAQVGRAIGLGGKTCTSLSHSVKSAYIKWVLPYEDFIAK
EADKIPCFCGSKFCKGS			CTYFGDFGIDEVSEEETTANQMTDMDENDTAEESSSIRKTHSRKSGRGRSRNPSHNDSYEEGDDSETSTV						HGSPAVTRPGSPLGDDTGGVDDAPTSGTRSKRAQRAKKRKSAEVVPEIPTADSSPSAKKAILPDGYLPKP
>jgi|Spoumb1|334083|CE334082_1433			SRKYHRKYNSDRDNEESSSSHIKKRRTNDN						GLELCEICGGGENDEKMLLCDGCNRGYHLYCFDPPMSAIPNTDWFCPDCLRVSGNDYGFEEGEVRSLYHF
MKTMLLLFASALPLQDPRINRETYAKNFIKGKFAYKKYLTLVEHKFDEHSVGPKPLKKILVSQLSCLMTE			>jgi|Catan2|1437341|fgenesh1_kg.32_#_156_#_Locus8074v2rpkm4.29						QKVANSFKERHFRERLGKKMDEKLIVTEDECEREFWRLVESPYDDVEVEYGADLHSTQHGSGFPVPEKQP
TQITTYFSIYGQVSHVQIEKCPDTGGSLGIAHVSFENDASQDGHQCACQAVEKGNGRRLGSAEGVKVCFD			MAKLKNASRAGAAAHQVHQADHSQSRASAARNVSYDHHHQHADPYASQHAMGMGMGMGHPSFPASSAAQQ						NNPYSTCGWNLNNIPVLPESLFCNIRNDISGMMIPWLYVGMCFSTFCWHTEDHYTYSINYHHWGETKTWY
TTGEKLQEAVREALRAKRQEDHAAADYRSQSPQKNNHHRQEERNVSHNSRHNDDPGRERYERRPEVRSDS			QPAAAAAATASQAQPHPTSFTAQVTGAAPATDSLTFYHPERFPNYNPALLNWNDLHTLNTEGLYCYCGQD						GIPASDADKFEDAMRKKVPELFESNPDLLFHLTTMLSPGVLVEKGVDVVALDQRPGEFVVTFPRAYHAGF
RGDLRRDIRRESRHDIKHDPRYDPRCEPRHDQRHYPRYHPYDDEYEYSRHYHPTGGPPPPPPRYFSSRYP			RYLDLFMLQCKVCKNWFHDGCVSAKIGHPVPFFTNYDFTCGGCHPSGVEAYARTQPAWKEVVATVLANLM						NQGFNFAEAVNFALPNWLPFGLDCVERYHEYRKQPVFSHDELVIATSKRDIDVRAAVWLKPELEHLRDHE
PRYADAYHHDKPSRPSSRWDPPHYRSRSRSRERYHKEERERSKRYWDDRRHSEEKVSTRYPMLLISKKCL			MQKIRETHQDMSATALTRESIEPSLFIREDFARFIEANWHALWGNKEMIAKVWRGTLSTTLYQYRDIFIT						LEARKQIRERHPGIHEVVENLEIAHEEEDQCAVCHQYCYVSGIRCACSPKRIVCIAHEKDVCKCENPNLT
PFIRGALDSLKDMFYYHRSIDVYPDQDNWVIVFDSLSIAKKALAATVDQSIMGYALTIIPKFSEIDRERA			TVDTRITQAPFTLFDQNLFNIRPGYLDMFSKTPGHSRVSARILPALKNATEQVAGSSTQAAATGLQSLQQ						LALRFSDEQLIGFLEHVNAVANRPNEWKEKYEKLLAQHRRPPLKELQRLSAASEKIPFVIEEATLLKSFV
EYEALSQKDIHSYPERKPQTTTNVQSPPNSHHRSHENHTIEDGANKRKLDSLLEDKPDPASDHTPAPKQA			LESTIPGTTSATVFIGDTACSLLRNRGQRKERQGVALPPASIPPGAEHPFNRDGFKYRLAEINPALRYAV						RRANEWVERANRILHKRKRSNAGRRSIVDTMDLESSEQSTDSKGHAQPASERTLANIEQLLRDAESFTFD
KITWDESMPPHVRMAQQLVNEELSDVFVSDIKTRIANPFIRKFINEKRQSLAQKPTVEVRLADMPLAQQD			YRECNAAQFRGAGNVPGSMSREDRSPAVVLSKDGTGVATDGGFRSARAMYPMRQGTWYFEVFVDRAGEAD						CPEIKLLQALAHDVYEFREKARQVLADANVTAQMVRDTQEWAATIDVQIEELDLLEDKLSELEWGTRADA
ILESIAMSGSKLPKFTKKKSSLISKQTLSPEASPDRYRIKREATLLWRPHEEHKKTSEDEDLVSRKQNIF			AQNEYEKPHVRIGVAKREASLLGPVGYDDVGFAYRDKTGDKVTNSRPARYGEAYASGDVIGVLVVLPPWA						ALSREGSDIDHDTVVSLIDEGRMFGVKTDHPLMSRLKTFKHQGDEWRVLAAALLKQRSMTLEDMKDVLKK
STDEYESEDDIRIQTKLKERKPRRLCDYLSEDESSDADLNEEVGTPLEEDSEEDGLFTAEEEDEASNFYD			AVDKGAKATTWSPNTRPGAGMRDRTAIRFKTQVYLETKDYLPLRDHPLPPQPAHTFPAMPNVPGSKLVFF						GNDVPVIADMWKKLTDLVAKCEDWRAKARDVLGLKEDGSQDESTNMSDKKKWPVSVLWSLLFDIDNVPVR
FYHEAFGTRKRKRTYTKKKTTEEEEELKSKVKPGRKRKGTDKNGLHESFDIEQENQEKLKAKEKQKGKQK			KNGVCQGIAFEDLPAPVRHVCARMGEQIAKEDDGSLGYYPAVSCYRGGKVTVNMGPHFMYPLPEEGWDPL						LEELTLIKEDAKKAQDWLNKGRKVLRTGSARSFLDITKEVEANVITCTSSEADAKLFCICRTKIDEGLMI
EKEKQLEKQKRKEQDKLDREALEKILLESSDESDLDLPVEEKGTFELLDTVQNSEDFCFLRAAVLEKSLS			VDGVDALIGVQLDRASVIGTRAERAAMQAAAADAEANADQHQQRANAEENADAMDVDGREPIVAPAPAPE						ECETCHVWYHSACVKISKKQAKRQTHYMCPVCDVWTEPNRTAKRPTIDQIKALLKEAEEMERYEFEEVPH
IVPEQVTKVKRGGCARACVVAKIPDSEKALYLPRNTAPVTCPPEFGKISSRDTRVNNRRLAIGMEMHKKT			PAPAMPASSGGMSTRATRSNTSVPDPAAIQRQQQLEKQQAKLQKKQQQQQQSQSAVQSPPPGATAVTAPR						LRSVIQAMNAWQDRVRSVLAAPASETDAKNLLRCAEGMYVSTEEETAKLRERIKEICPPPPPPSVPVDTN
IDSDILKFNQLKSRKKQLKFAKSRIHSWGLFAEEHIDANDMVIEYVGEIIRQQVAEVREKRYEKCGIGSS			AASAYPAQWDHDVEECVWDLLDEIDHWHALDDEPGLRGMSGLVFPARTETYAEHVVAMQEKMAAGGGGIG						LAMKREDEVFCVCREPHREDDGDMIGCDGCGGWYHFKCVGLTAADAEKMETYTCPMCQNKAAHLSRDKEN
YLFRVDDDTVIDATKKGSIARFINHCCTPNCSAKIITVDKHKKIVIYANRNIEPGEEITYDYKFPLEAEK			GEGNAGGQPLTLRELLMPTMAPPQKRARVKWA						GVDAASNGAPLKITLKLGHGSVRTSDDHQVKKKRKKSSAGDESTSDGANFAKVKRRKSAGSEEPGAEHSV
IPCLCGSKHCKGTLN									RKKHKKHSEPHQEAGEVDIRKNNGISTTDGPRSANGQNGMIMTSGITPDGKGSQKKRKKDAGQTGDATSA
>jgi|Liccor1|6430|LCOR_05857.1									TKKQRVDDQASWAPTVSSLITAVDIPVSLTGYGRMPTNEEALPPAPPDLVPSVPNSPHNRNALPSAPLAT
MDRSSSPTPSNQDAVNAKSSSFDKLPQNYRLVYDPELDQSAIKGAHPIRRYENEVTSGTPRDPRASVLGY									DTTASALPSAPPADANPHILQQHQAPLPQAPPQYWYATADGQHHLQQQHNQPAQSAMGPYGSYPSNYYWQ
GKTTSRGSRKYRSKLKKIEYTTTTTATATTTTTATNSHRSTSSERSHTQQAATAAATVIVSNLSPLTTES									NAYGFSHQQQHQQHHQQQTPPSVDEYGYGFTFGMPGSQAPGIQGYPFPSPYEQEQQHESANHEAHPQVYR
QVATYFSIYGQVVFVEIEKCATTGGSLGIAKVIFATEHGSSSARQAVDKGNGRKMGASGPVRVELDPSGE									>jgi|Pirfi3|369857|fgenesh1_pg.18_#_85
KLKAAVARTQSKTSDKDVGEPRSSSSSSSSVRPSSTALIDSQNHHEEGEVLEDEAPRWSSSRHDKRPSSS									MLNSNHDTSIFFEEYIASIDSLPSEIHQHCKELREKDEQYQSFMTENPNEPTVISNVRKEMKETQNLADE
SSSYHHHHHHRMPPRDYRYDDREDRHSRGYPPPPPPPMYMSSSRYPPRPPPPPRHIEADRYGPPRRPPGR									KVEISEKTLKLIALHIKRLNETLSKIQSNNPSSHSETKNNLFTPKTEDTKSSDHTQKSSRNHQHTHSHTN
WNRDAHSPSPGPRFRSRSRSRSRSMSREPPPPPPPPGYYLPPHDRPSSRWGGDPDWERDRQRRRSEYRTP									INLKNNKSNSVVKSSVSRKRRKLENTDAVNSLSVNEVNHKDVNPNGEPLYCICRQISYGNMIACDNQKNC
SDDRRRDDYRRSSGNVEHQPSLIISRKCLPFMRGVLEDLRKLFYYYNCVDIYHDADDWFVVFDSVSAAKR									PHEWFHYECVGLVEPPKGSWYCPDCRKSMSKKKQTDSDSEVEQID
AMTAVNGQQVMGHTLAITLHDPKATPSSASTSSTNHTPARDQPPSSVTEPSLASDHKQPSPTKEPARDLP									>jgi|Catan2|49188|Catan1.gm1.2405_g
ISEQAKQLLLQQLTDVFLKDLKNRVVGPAITDFQAKRAAAAHQQANMTSSSGPSTTIATTTSTTTDTADT									MYKRKSGTASRMASAAAGSAPSASAAAQPTPPVSRLARPARVPALDLSAVNNDFVSMPSSTFIHQGVSHC
VVANEMKSEEGVEAALPSLSKLPRFKKRTTTTAAANESDKPSLGIVKKEERPRRLRDYLSDMSDEAPSPA									PIYYPTLDEFSDPLAYIASIRPEAERAGICKIVPPREWAPEFAIDTETFRFKTRIQPLSEMEGSARAALD
PVEQHTTATTDDDDYEQHLPTSAVAMDEDEEEEEEEEEEEEMVVKRPSHKRRIDVFEEDEEESEPEIKAK									FLDTLQKLHALLGHPMTHLPTLQKLPVDLYQLRHHVRTRGGFQAVTDAKKWSEVARALGYAMNNAISGHV
PRAKPRRLRDYLSDDESEEVDHDHHAAFLQQLQRSQHDEEEESDEDVSEQKVIVAEKDGDEDRDVDVAGT									KACYAKYVLPLDEYMADELGTGGAGGTSALGGPAAEAMAAKDEHVSFTRRAVREARARTSSVEERILQIQ
PDSLEEEITQALLSNNNKQNKKRARVEEEEEYESEEEIMIPLPKLKRRKRPGRPKKTTTDKAAAIAAAAS									SVVLPPEAARLGTVAQEGDASGAAAGDASSAPDGGEVTASDTTSSSTSAAAPASPVRRSTRAAAVPPTPK
AATALTKTPEEIEEEKRAEEEAERKREQAQRDKEEYERQLLATDESDLEELGTPEDNGGSVPPLPQWDPF									SPTTTAAPAALPYKIPPEAALAKVPLPPNYNPHTCGGADDHLCEACGHGHNPQLMVVCDDCGRGFHAFCL
QQVQDSEDYEFLRLAILEKVAPQEAADAIAIMEKEKSGNNVPAGCARARGYYVIPESEKATYLPRNKAVF									QPHPLAVHPRSLSTWYCPECVKASAKGEFGFEEGQEYTLHAFAQKANEFKYVWFAERGKIGSADQFGVHE
DNTSSNTPTSGRMTSRTNRVNNRRLVAGMDMHKKSMVDSDILKFNQLKNRKKQLRFAKSPIHDWGLFAEE									GYKKMYVAEKDVEQEFWRIVEAPAGVREEVEVEYGADLHSSVHGSGFPTVEREPFNPYATNPFNLNVLPT
HIDANDMVIEYVGEMIRQQVAEEREKRYERCGIGSSYLFRVDDDTVIDATKKGNIARFINHCCSPNCSAK									LPGSLLRHVHKDISGCMVPWLYIGMAFATFCWHVEDHNMYSVNYQHWGDTKTWYGVPASDADKLEDVMRA
IITVDKQKKIVIYANRDIEPGEEITYDYKFPIEADKIPCLCGSKFCKGTLN									SAPDLFAKNPDLMFHITTMVSPGKLVEQGVKVVGCHQRAGEFVITFPRAYHGGFNQGFNCNEAVNFAPQD
>jgi|Phybl2|34196|Phybl1.estExt_Genewise1.C_440069									WVPWGKAAIDRYRAFRKPPVFAHEDVIMNVALQEGHVLETAAWIEPHVKVLGDECARQWEAIRGKVDSGE
MAMNNRAMADSDILKFNQLKSRKKQLRFAKSPIHDWGLYAEEHIDANDMVIEYVGEVIRQQVAEEREKKY									WRCEYLQDPQAPCEAQCATCHAFCWYAAVRCAGGCGVVSCVEHADAPAACTCPAGTSAAALAPGGVAADQ
ERCGIGSSYLFRVDDDTVIDATKKGSIARFINHCCSPNCSAKIITVDKHKKIVIYANRDIEPGEEITYDY									DEDELAMLVVARANKLKVITLRYDIQVLLRAINTVEDVAKMPLRWVHRLQALMTEHAKRGTRPTVQQMSE
KFPIEADKIPCLCGSRFCKGTLN									LLAAADKIVPTPPDEAVTLRVHLAKCIEWIDTAAKFIKRRTTKKSAQAGVPKKSLEEAQALLNEAAALFL
>jgi|Absrep1|413747|fgenesh1_kg.10_#_413_#_TRINITY_DN7413_c0_g2_i1									DAPEVAQLEELLGSVAQLTRLGESILSRGPLGQVTAEECDEYMQACSRLDLHLPQLQLVAQLRKEVDWRQ
MPSLEPKRPANTYDSAVSISTSKSNTITYGGQTEQDFQGQLQHDGSTNLVTSPQDPRLEYSNYGKCSSKG									RANHPQACNDFASVMQLIEEARGLGVSVAEDELVNELQDKAELGEQWNQRALQVLGVNPVDLDELDDLVK
MRSYRNRLALVHFEFDEHSLGQKPLTTVLLTNLSPMTTEAQITTYLSVYGQVERVEIEKHPATGGSLGIA									TSQGIPVSAPYRARAIDLHTRIHKWTDTASKLMQVFSLRGRPLPAGTTRPTTEDLRIVVNQVTELPIVPP
SVGFGGNGQVAATKAVNPGNRRRMGSANNIKIEHDPTGDKLKAAVANAYSSNEDISATTESAAKSISFYN									PYYEQLTEELRRVDAWNLKCKKLFVRPNTPKSLEIVLTEAYIHIQPTCDVESDVYVEMDDPARRLFCFCR
NMASTRTPLSITHHEEGEINDRGRDRDFSRWLKNGINYRYQRSRDYPEDHDYYDDRYDDCANNGTSYSTP									TPDNGYMLGCEVCGEFYHCPCIKLSKREAKKLMYVCPVCDLSQAVPRRTVITPPVEMVEEVVREAYQLPF
SYTTTSHPAMPMPSTSTSPPAPTTSSSSYNSKNRSKDSFEPTSPFLNSRWNQLLHPQYPGSELNSKHSNR									RPPEISTLELIYNSVNGLRTAVQQFLAKNMFHRSDVPVIKFYLRKVEGCDVIIPEVSQLRDLVERYAKYV
RRSRSRSIGRDSSSYCKKGSSSASRLHYDWDWRRKHSDIRASRESKHPDQDSHLTIDNLPSLVISRKELP									PSNEVYCLCQKPTTPLLSMVACDSCEDWFHFPCVKVAAKDMRNATGYLCPLCCYKQSEPYPFGTVEVNET
FVRGVLEELRKAFYHRGLLDVYHDSEDWYIVFDSLNTAKRILIEMEGQSILGYSLNITLQDPSTTTELST									YPPFRDMVQAAKDAAIAGTKMSQRKRKRMAETLGVDTNELPNPDDIPTSITVGPAPAGAAAPNGGADSKS
AHQGSAQQMGLEESLTPSSATSISLPISSPKANSVAASSSTTTSNKLSTNCEPILTKHDKARHQLVNGAP									SMQGAAPHSGATTLSEMLLGTPSASQQPRTVSPIPPPQAPGSIAAALSHPMIPLPTVIPPPQQPGATADE
FTKSNEYSITASCKSPTTTEMNSATKSLQDAYGNVRDHAKQLLLDQLADMFLKDLKNRVVGPCIYDFLNP									DGTAAPPPKKRQRKKKVADDEGAKDEGEAADLMSPSASTQDLSGADNADAGSQAAKPKGVRKKPAPKLNP
ALYKKALEQSTKRMNSGSKTTTNRADLYEDVSGIYSKNPSLSESPSTLSYMEYSYSKMISTRQGSISIGS									DGTPKTPKTPAPRKRKSAASGTASAAAGAGAAGDSSGLGPDVPMDPAVAAALAAMGPMLAGADQGLIGAT
SLTHTNTDSTTKSLYSPSAHIHTIKQENDSFFSLPKSEENTNEDPLPSFNKLPKFKKRSNDSPTIKSFSN									VGDVSAAKSKAAPRKRKSAASGASATASPSMSQPDPAGAPTTAAVADGSTAPNPFAPQAGMPSPFHPGMM
NYQHHPRQTHSPNYGNGNGDTSTLYDDYSYNNYNRYAHRSYANQGKESRGLMLSASRKQSKATTTLPHSA									QNPFMGPFFAAAFAAGLQQPPMFPPPGSQPGASSSQGTDGASSAATGAGSQGDNSGSQPPPPPPGAPHGF
KLAQSNTTFFSSSEEGEYQSGASASSDQEMDNAATRRKGTVTVTMDRKKPRRLRDYLSDEEDEFDQGVHD									PGMWPPMPPPGAFGAPFMPPFGGPFGAAPPHMFPPPHMMGMPGMPGMSTGATPSGTAGNSRVASPVPRPI
AFLRQLHQEDTAENDGHSLIVKKGEQKSKRDNDWNALNRGCFIVDNGNSDGEYGDDEENGNNGIQRLLKK									APPAANTSRPASPSGATAAAARPTAKAASANPEATPSSSAAAPAPSSDA
QRRRRNSSQLYSSGKNHHRSSLAAEWLEVMGGGSDLCTTSNSNGRKRRKRGTSLQQHKTNKIKNSTGEYD
QVELTDSMESSEDDNMGTGKKHRVQKNSGDHGIMKASTFDKETYERMLLAPDSSDDNVDGIDETGKIIMN
CNAWRNTSDIPPDWDPFRQAKDGEDFDFLRLVILEKLGLDYTSETNKVAERTCGGSARSRGYYVISDAEK
ATYLPKNTAVLDTSCMTGRLSSRTNRVNNRRFVVGMVMQKKVMADSDILKFNQLKGRKKQLRFAKSPIHD
WGLYAEEHIDMNDMVIEYVGEVIRQQVAEEREKAYERCGIGSSYLFRVDDDIVIDATKKGSIARFINHCC
SPNCSAKIITVDKQKKIVIYANRDIEPGEEITYDYKFPLEADKIPCLCGSKSCKGSLN
>jgi|Hesve2finisherSC|1405482|estExt_Genemark1.C_60197
MLLPSPQTDIIPRKRAADVMSIKAILDPTGYCFMPAINSPLSPPSPDTCSSTSAQTSSTNSQLPIKIAIN
DTPSPPADMDPEPTVKRTFTLEELLALDDSDDDDLAQDGIAHGSLFDPFAGIDDAEDLHFMCKLLFNTHD
EKDADAVHCARTRPTMLRKKNVHGYRLPYPYADEPQPSIQQAVTPIRTALADKQPSASSGPATTPPSKRR
KTTAAPLPSAPLTTMQWKYTPEGVRYQRLCQQPKRLMFAKSPIHAWGLFAMEPIRAHEFIIEYLGQKIRQ
QVANQREEIYEHDGVGSSYLFRVDDDMVIDATRQGNIARYVNHSCSPNCGTRIIRIDKQKRIVLYAKRDI
EVGEELCYDYKFPLEDSKIPCHCGSRRCRKSLN
>jgi|Rhiir2_1|1459035|e_gw1.143.47.1
MAEYQDVATDADILLYNPLKAREKELTIAKSKIHHYGLFALERIKANEFVIQYTGELIRQAVADLRERKY
KAEGIDGSYMFRVGDDTIIDATKMGNNARLINHSCDPNCNAKILTIKGKKKIAIYAKRDIEFGEEITYDY
KFPIDKHDKIPCHCGASNCRGSLN
>jgi|Coespi1|190385|e_gw1.6.372.1
MGIRQLGESSIGSGGSSGGHHGLGSGGNGAGGGNNESSSGGIDIGGSNGNGVGASDLLRFNSLDSRTKRL
RFSKSAIHDWGLFASEPIFRGEFVIEYIGERIRGKLADLREEQYEREGIGSSYLFRVDGEIVIDATKCGN
VARFVNHSCKPNCRAKMIVADGTKRMVIYAGQDIQAGEEITYNYKFPLEEIKIPCLCGAAGCRGYLN
>jgi|Linpe1|249460|estExt_Genewise1Plus.C_160033
MSNVSDASLFYSLSHAAAGSSSSRTHRAANRKLRAEFSLGGSSNSHGGGDGSDLLRFNQLESRTKKLRFS
KSAIHDWGLFASEPIYQGEFVIEYIGERFRGALEDIREAQYEYEGIGSSYLFRIDSETVLDATKCGNVAR
FINHSCDPNCFAKTIVADGTKRIVIYASQDINVGEEVTYDYKFPPEDIKIPCLCGSVNCRGYLN
>jgi|Synfus1|472148|fgenesh1_pm.39_#_3
MARLTSRLNRANHRQWMVGIDAHRRGDSDIFKFNQLRVRKKQLRFARSSIHAWGLFAMERIEAKEMVIEY
IGEVIRQKVADHREKMYEKSGIGSSYLFRIDDDTVIDATKKGNVARFINHCCSPNCIARIITVDGEKKIV
IYAKQDIEEGEEITYDYKFPIEIDKIPCLCGSPQCRGTLN
>jgi|Spipu1|8068|SPPG_04443T0
MESRSSTQAHSLSQNGNHLDSHTTAATNSDRGSSPQQRSETGDLSARTETQSTGYFPASSALGSLFSVSG
SGITSTSDSADREGNLSIVNSSGTTSSSHSKPQSLFTSSAGPSRPASRRSRDGSSLHSDPFRKSDWKVLY
EPELPESKTRPKGTRVIRSDGKPLKEGDPVIELQDPRLEILDYAQAGRGRKRLMIHLRRVMYQSDDASSR
SPIVRSIFVSGLPFSITATELKTLFESFGDIASVINEVHPHTAQNVGFASIIYAGDAQQAAAAARRAVDS
MDGHIVEHKPLRVQLDPDGSKKRAAIDDLLRPPSAAAHPSSGPLGSHPTHPPPPPHPPLPYATFHPPPPP
PPHRQRPPYFSRPPSHMPGLRRPVWGAAPEDRHHDSRPYSPRRPYDDHERHSPRYADSHGRPRKLSGDIL
PVSTHGDLADRDRSLQFSATSNDGTLASAKYPAQDTAARRIEHRDSASTANSNLETNVRDVPPARSSYTM
QNSQWERGRARTPADSDIRQRVSVRSPLGTDSQQGGLTPRSTEGLLKASPVRPPETPQSQQLKELRRKSR
DSSPHDTSGSSRFSSSASHSARPTAASPKQADSREPGEVLEASGGTPHRNRTTSSIPLVDSYRPGATMDP
PTSRRSIVDTYRPSDSTTGARRDSESRHSEGHRSVALDSYRPGSTDTYIPRTVSSARDTYVPRDKSRGIR
ERSASRGRSRSRGRSRSLSHSGSRSRSRSRSRSRSRSRSRSRSRSRFRSLSSSRSRSHGRFRDRDRYRAR
RERSWSRDRDASRDRRRSSPRRRRLRPSRSRSDSCSRDRRHRSNSSGRRAVIIDSYRPSRPSDTSHRSKE
RIDQTSREEVHFKGGPASSLDNEIKREADLVQGTRLDDEHTGNTAPDVHNCDTAAPELKSCEREEARVQS
EVEHESVKEGTLADIPKYAIADGTIPSETNTLDVLLTALKAKLPAALERDVRQLKRTEAVELFLAKLHER
GDVFPINALSKAMEVGGPAQTLEESHIIRDRAASQATNADSADPVAAIDITLDKRSLLAGLHIKKKIPAS
RPKSPSISPRFSPLPASINREPEVNTIGPLKKETEAVQHSNITVKAKRARIIDDELASDRENLVKTGRTE
KGKLGKQLSTDAAKRKHLVDSSDEEDVVGSIKQTSPRKAINKAASERKRVEYTSSEDEPEPQPKRQRVEY
SSDEENVAEKDAAEGMSEEEVHERERKYEESTRDERRKGRQKKGFTAPSAELSTKRDSKIKDVKLDDYLK
AQQRALNGLRSRGSFDDLFSVQPSSGVQSADEDEVVRAEGTIEALGLPELEPAREESLGLEDDVKVDIEA
EDASAKDKKIKGKARRGKASAPPWAAGASAASRRKKPKRERVAQVNSFLPQVPPAPPPLELESDDDDDDF
DELLQQPIDWPPDDDFREEDMDASLDLDEASLRERLEAMGEDDRHYLKKALEEEQQKRRQKRAAKIAARE
AREANAKATWRCPPVPARAPSPVGYLPPAHTTGAARTEGFYKLSDEAKASAAKARNDAAAAAANGAETTA
PYSLTAAKAAAKAGSRANRIHHRQLLAANENLSDSMKFNQLKGRRKRLKFAKSPIHDWGLFAMERIDKNE
FVIEYIGEIVRQKVADHREKIYERQGIGSSYLFRIDGDHIIDATKRGNMARFINHNCEPNCSAKVITVAG
KKRIVIYANRDIEDGEEITYDYQFPIEEDKIPCLCGAPGCRGTLN
>jgi|Pirfi3|277730|e_gw1.5.1166.1
SGCARTEQYQKIPDHVKNSYLLQKRENKNHASKISSRTNRIHWRKLNIELDYQKKALPVHSGHADVSDIL
KFNQLKARKKELKFAKSAIHDWGLFAMERIDANDMVIEYIGEIIRQKIADHREKQYERMGIGSSYLFRID
DDTIIDATKKGNLARFINHCCDPNCNAKIITVDGHKKIVIYAKRDIEEGEEITYDYKFPIEVDKIPCLCG
AKNCRGSLN
>jgi|Catan2|1439498|fgenesh1_kg.42_#_15_#_Locus13752v4rpkm0.44
MYALEPIEPGEFIIEYVGEIVRQPIADVRERRYNAEGLDGASYLFRLDDERVVDATKCGNYARFINHSCD
PNSLAKNIIADGEKKIVIYAGKRIEIGQEITYDYKFDYEDDKIVCLCGSKNCRGYLN
NSNNDIYFLSDINQASDSKENTLHFQIQNQLNKNKISNFNYSNQEDQQIQNPFDYDLLQN
LLNSINRNSLQQSNHSYNEENTIQYNNNSVEKIIQDVKENQQKENLIGQVNQEQINQEDQ
NDDESYDSSSSSS
