# Supplementary material for: H3K4 methylation regulates development, DNA repair, and virulence in Mucorales
Source: IMA Fungus. 2024 Mar 14;15:6. doi: 10.1186/s43008-023-00136-3 (PMC10938801; doi:10.1186/s43008-023-00136-3)
Supplement: Supplementary file 3 — Additional file 3. Dataset S2. DEGs in set1 mutants. [file 43008_2023_136_MOESM3_ESM.xlsx]

## Sheet: Hoja1
proteinId	meanCount	Log2FC	Log2FC_SE	Wald_Stat	pValue	pAdj	Significance	product_name	kogid	kogdefline	kogClass	kogGroup
1586292	89.2873	3.56836	0.213538	16.7107	1.09545e-62	1.34407e-60	TRUE	carbohydrate esterase|Carbohydrate Esterase Family 16 protein	NA	NA	NA	NA
1538817	150.922	3.51059	0.181893	19.3003	5.33774e-83	1.11579e-80	TRUE	expressed protein	NA	NA	NA	NA
1470732	268.135	3.34976	0.14765	22.6871	6.00445e-114	2.42065e-111	TRUE	hypothetical protein	NA	NA	NA	NA
1550718	105.472	3.28727	0.196989	16.6876	1.6124e-62	1.95708e-60	TRUE	expressed protein	NA	NA	NA	NA
1550528	992.921	3.17846	0.0794782	39.9916	0	0	TRUE	hypothetical protein	NA	NA	NA	NA
1379569	59.9944	3.17577	0.225814	14.0637	6.34764e-45	4.62272e-43	TRUE	kinase-like domain-containing protein	KOG0583	Serine/threonine protein kinase	Signal transduction mechanisms	CELLULAR PROCESSES AND SIGNALING
1486980	147.27	3.08517	0.170622	18.0819	4.42289e-73	7.92469e-71	TRUE	4-dihydrotrisporin dehydrogenase	KOG1611	Predicted short chain-type dehydrogenase	General function prediction only	POORLY CHARACTERIZED
1446638	124.238	3.05988	0.181564	16.8529	9.99426e-64	1.3118e-61	TRUE	hypothetical protein	KOG1178	Non-ribosomal peptide synthetase/alpha-aminoadipate reductase and related enzymes	Secondary metabolites biosynthesis, transport and catabolism	METABOLISM
1380419	370.339	3.05912	0.116556	26.246	7.94686e-152	4.72127e-149	TRUE	hypothetical protein	KOG0134	NADH:flavin oxidoreductase/12-oxophytodienoate reductase	Energy production and conversion	METABOLISM
1560152	202.63	3.05483	0.154709	19.7456	8.75096e-87	2.01593e-84	TRUE	hypothetical protein	NA	NA	NA	NA
1568243	60.6865	2.91145	0.219979	13.2351	5.5017e-40	3.30611e-38	TRUE	hypothetical protein	NA	NA	NA	NA
1538801	99.4917	2.8866	0.191133	15.1026	1.55727e-51	1.44086e-49	TRUE	hypothetical protein	NA	NA	NA	NA
1536265	57.9104	2.85462	0.222635	12.822	1.23469e-37	6.86559e-36	TRUE	hypothetical protein	NA	NA	NA	NA
1536009	266.417	2.72065	0.126974	21.4269	7.50833e-102	2.5683e-99	TRUE	Alpha/Beta hydrolase protein	NA	NA	NA	NA
1376699	78.906	2.69052	0.199642	13.4767	2.14404e-41	1.36734e-39	TRUE	hypothetical protein	NA	NA	NA	NA
1355789	265.272	2.66592	0.129408	20.6009	2.69369e-94	8.00167e-92	TRUE	chitin deacetylase	NA	NA	NA	NA
1032959	130.148	2.63999	0.169893	15.5391	1.8866e-54	1.97185e-52	TRUE	hypothetical protein	NA	NA	NA	NA
1364817	244.826	2.63955	0.134608	19.6091	1.29279e-85	2.86138e-83	TRUE	hypothetical protein	KOG0205	Plasma membrane H+-transporting ATPase	Inorganic ion transport and metabolism	METABOLISM
1485923	261.429	2.62767	0.128485	20.4512	5.86469e-93	1.65502e-90	TRUE	hypothetical protein	KOG1199	Short-chain alcohol dehydrogenase/3-hydroxyacyl-CoA dehydrogenase	Secondary metabolites biosynthesis, transport and catabolism	METABOLISM
1015056	37.0606	2.53359	0.237428	10.671	1.39115e-26	4.77303e-25	TRUE	hypothetical protein	NA	NA	NA	NA
1326827	91.4384	2.45905	0.187212	13.1351	2.07157e-39	1.22429e-37	TRUE	hypothetical protein	NA	NA	NA	NA
1352670	58.2124	2.44666	0.215212	11.3686	5.99416e-30	2.35756e-28	TRUE	Homeodomain-like DNA binding domain-containing transcription factor	NA	NA	NA	NA
1541627	166.044	2.43912	0.151706	16.0779	3.6431e-58	4.07162e-56	TRUE	hypothetical protein	NA	NA	NA	NA
1410782	221.204	2.42256	0.135009	17.9437	5.377e-72	9.1963e-70	TRUE	hypothetical protein	NA	NA	NA	NA
1552253	2487.41	2.41241	0.0492307	49.0022	0	0	TRUE	Histidine phosphatase superfamily	KOG1382	Multiple inositol polyphosphate phosphatase	General function prediction only	POORLY CHARACTERIZED
1374048	37.6502	2.38521	0.233796	10.2021	1.94069e-24	5.74974e-23	TRUE	amino acid permease-domain-containing protein	KOG1286	Amino acid transporters	Amino acid transport and metabolism	METABOLISM
1462061	1195.29	2.38334	0.0644207	36.9964	1.30602e-299	1.34022e-296	TRUE	hypothetical protein	NA	NA	NA	NA
1360903	38.786	2.3736	0.233066	10.1842	2.33161e-24	6.87187e-23	TRUE	expressed protein	NA	NA	NA	NA
1488884	1167.63	2.36293	0.0657338	35.9469	5.65168e-283	4.90739e-280	TRUE	Isochorismatase-like protein	NA	NA	NA	NA
1564533	155.223	2.35142	0.153507	15.318	5.8013e-53	5.69435e-51	TRUE	hypothetical protein	NA	NA	NA	NA
1525950	163.046	2.33717	0.150735	15.5052	3.20133e-54	3.25555e-52	TRUE	Thiamin diphosphate-binding fold	KOG1184	Thiamine pyrophosphate-requiring enzyme	Amino acid transport and metabolism	METABOLISM
1327299	147.344	2.33332	0.158528	14.7187	4.88978e-49	4.11909e-47	TRUE	hypothetical protein	NA	NA	NA	NA
1375812	70.26	2.3161	0.202753	11.4233	3.1989e-30	1.28047e-28	TRUE	hypothetical protein	NA	NA	NA	NA
1357832	106.207	2.31579	0.179892	12.8732	6.37033e-38	3.57753e-36	TRUE	aspartic peptidase domain-containing protein	KOG1339	Aspartyl protease	Posttranslational modification, protein turnover, chaperones	CELLULAR PROCESSES AND SIGNALING
1548855	23.1752	2.31009	0.245573	9.4069	5.10966e-21	1.23507e-19	TRUE	hypothetical protein	KOG2716	Polymerase delta-interacting protein PDIP1 and related proteins, contain BTB/POZ domain	Inorganic ion transport and metabolism	METABOLISM
1601398	235.888	2.29905	0.130244	17.6519	9.84503e-70	1.46845e-67	TRUE	General substrate transporter	KOG0254	Predicted transporter (major facilitator superfamily)	General function prediction only	POORLY CHARACTERIZED
1334309	38.4819	2.28763	0.230814	9.91114	3.72371e-23	1.0153e-21	TRUE	Phosphate transporter	KOG2493	Na+/Pi symporter	Inorganic ion transport and metabolism	METABOLISM
1498045	86.9996	2.28268	0.188428	12.1144	8.86566e-34	4.10146e-32	TRUE	Flavoprotein-like protein	NA	NA	NA	NA
1171734	92.7925	2.27646	0.184828	12.3166	7.37191e-35	3.54103e-33	TRUE	Protein of unknown function (DUF3712)-domain containing protein	NA	NA	NA	NA
1371453	255.559	2.22516	0.124609	17.8572	2.54297e-71	4.10071e-69	TRUE	C2H2-type zinc finger transcription factor	KOG1721	FOG: Zn-finger	General function prediction only	POORLY CHARACTERIZED
1342193	29.732	2.21094	0.239508	9.23118	2.67662e-20	6.20404e-19	TRUE	P-loop containing nucleoside triphosphate hydrolase protein	KOG0055	Multidrug/pheromone exporter, ABC superfamily	Secondary metabolites biosynthesis, transport and catabolism	METABOLISM
1361187	49.9945	2.14659	0.218016	9.84602	7.13144e-23	1.90758e-21	TRUE	hypothetical protein	KOG1611	Predicted short chain-type dehydrogenase	General function prediction only	POORLY CHARACTERIZED
1538166	131.602	2.13949	0.160233	13.3523	1.14795e-40	7.11983e-39	TRUE	hypothetical protein	NA	NA	NA	NA
1431965	69.6807	2.13473	0.200919	10.6248	2.2846e-26	7.60724e-25	TRUE	hypothetical protein	NA	NA	NA	NA
1416800	41.8972	2.08481	0.229491	9.08449	1.04189e-19	2.32888e-18	TRUE	expressed protein	NA	NA	NA	NA
1513994	29.7071	2.08171	0.240545	8.65413	4.96685e-18	9.75058e-17	TRUE	hypothetical protein	NA	NA	NA	NA
1378122	34.2184	2.07703	0.233746	8.88582	6.34514e-19	1.34631e-17	TRUE	Protein of unknown function (DUF3712)-domain containing protein	NA	NA	NA	NA
1450323	91.4699	2.07317	0.181016	11.453	2.27233e-30	9.16314e-29	TRUE	major facilitator superfamily domain-containing protein	KOG0569	Permease of the major facilitator superfamily	Carbohydrate transport and metabolism	METABOLISM
1600997	26.5012	2.0683	0.242637	8.52426	1.53786e-17	2.93729e-16	TRUE	hypothetical protein	KOG2716	Polymerase delta-interacting protein PDIP1 and related proteins, contain BTB/POZ domain	Inorganic ion transport and metabolism	METABOLISM
1324359	97.562	2.05308	0.176687	11.6198	3.26854e-31	1.39228e-29	TRUE	hypothetical protein	NA	NA	NA	NA
1506137	33.2879	2.0501	0.233988	8.76158	1.92527e-18	3.90872e-17	TRUE	OPT family small oligopeptide transporter	KOG2262	Sexual differentiation process protein ISP4	Signal transduction mechanisms	CELLULAR PROCESSES AND SIGNALING
1551821	36.5002	2.04447	0.230214	8.88073	6.64229e-19	1.40672e-17	TRUE	hypothetical protein	NA	NA	NA	NA
1477615	33.8094	2.00801	0.234919	8.54767	1.25593e-17	2.40696e-16	TRUE	hypothetical protein	NA	NA	NA	NA
1379837	94.9804	1.98638	0.175806	11.2987	1.3313e-29	5.12891e-28	TRUE	CCHC-type zinc finger transcription factor	NA	NA	NA	NA
1538143	426.312	1.98167	0.0975182	20.3211	8.37634e-92	2.10116e-89	TRUE	hypothetical protein	NA	NA	NA	NA
1567280	54.0767	1.97968	0.212831	9.30164	1.38293e-20	3.25899e-19	TRUE	hypothetical protein	NA	NA	NA	NA
1551838	44.5202	1.97524	0.219304	9.00684	2.12082e-19	4.66663e-18	TRUE	expressed protein	NA	NA	NA	NA
1445863	60.4399	1.96571	0.205133	9.58259	9.46398e-22	2.40066e-20	TRUE	RTA1 like protein-domain containing protein	NA	NA	NA	NA
1481383	435.402	1.95558	0.0958631	20.3997	1.68314e-92	4.52364e-90	TRUE	hypothetical protein	NA	NA	NA	NA
1535394	487.505	1.94897	0.090719	21.4836	2.21729e-102	7.82148e-100	TRUE	hypothetical protein	NA	NA	NA	NA
1525855	52.4586	1.94591	0.210284	9.25372	2.16804e-20	5.05636e-19	TRUE	major facilitator superfamily domain-containing protein	KOG2533	Permease of the major facilitator superfamily	Carbohydrate transport and metabolism	METABOLISM
1444784	19.4591	1.94149	0.246123	7.88829	3.0635e-15	4.87741e-14	TRUE	hypothetical protein	NA	NA	NA	NA
1378750	33.9728	1.93262	0.233903	8.26249	1.42662e-16	2.56427e-15	TRUE	hypothetical protein	NA	NA	NA	NA
1584924	103.569	1.91795	0.173881	11.0303	2.73051e-28	1.01723e-26	TRUE	major facilitator superfamily domain-containing protein	KOG2533	Permease of the major facilitator superfamily	Carbohydrate transport and metabolism	METABOLISM
1376167	40.9587	1.91759	0.22554	8.50219	1.86041e-17	3.52947e-16	TRUE	nmrA domain-containing protein	NA	NA	NA	NA
1388014	48.3398	1.90939	0.215404	8.86422	7.70429e-19	1.6225e-17	TRUE	hypothetical protein	NA	NA	NA	NA
1059254	423.676	1.89775	0.0964887	19.6681	4.04799e-86	9.13875e-84	TRUE	hypothetical protein	NA	NA	NA	NA
1376338	73.266	1.89574	0.192057	9.87071	5.57664e-23	1.50596e-21	TRUE	hypothetical protein	NA	NA	NA	NA
1592666	48.287	1.88283	0.220422	8.54196	1.31969e-17	2.52485e-16	TRUE	hypothetical protein	NA	NA	NA	NA
1146405	23.8955	1.85938	0.243286	7.64275	2.12625e-14	3.17896e-13	TRUE	hypothetical protein	NA	NA	NA	NA
1045444	52.5196	1.85655	0.211159	8.79217	1.46697e-18	2.99985e-17	TRUE	Protein of unknown function (DUF3712)-domain containing protein	NA	NA	NA	NA
1386373	41.682	1.84255	0.222373	8.28585	1.17269e-16	2.11798e-15	TRUE	FAD binding domain-domain containing protein	KOG3855	Monooxygenase involved in coenzyme Q (ubiquinone) biosynthesis	Energy production and conversion	METABOLISM
1357493	39.1486	1.84214	0.224271	8.21391	2.14106e-16	3.76453e-15	TRUE	hypothetical protein	NA	NA	NA	NA
1346466	54.8392	1.83067	0.211419	8.65898	4.76011e-18	9.36099e-17	TRUE	Arginase family-domain containing protein	KOG2964	Arginase family protein	Amino acid transport and metabolism	METABOLISM
1495255	19.5648	1.82971	0.246266	7.42982	1.08746e-13	1.52868e-12	TRUE	GPR1/FUN34/yaaH family-domain containing protein	NA	NA	NA	NA
1542918	62.607	1.80524	0.200953	8.98339	2.62556e-19	5.68855e-18	TRUE	expressed protein	NA	NA	NA	NA
1551690	46.7448	1.79744	0.218281	8.23455	1.80229e-16	3.19877e-15	TRUE	hypothetical protein	NA	NA	NA	NA
1365027	125.795	1.79696	0.158897	11.309	1.18434e-29	4.60993e-28	TRUE	Cupredoxin	KOG1263	Multicopper oxidases	Secondary metabolites biosynthesis, transport and catabolism	METABOLISM
1575586	16.233	1.78892	0.246324	7.26245	3.80135e-13	5.00113e-12	TRUE	hypothetical protein	NA	NA	NA	NA
1431483	127.731	1.78387	0.16183	11.0231	2.95622e-28	1.09769e-26	TRUE	expressed protein	NA	NA	NA	NA
1105717	28.5711	1.77896	0.237969	7.47561	7.68475e-14	1.09527e-12	TRUE	hypothetical protein	KOG0134	NADH:flavin oxidoreductase/12-oxophytodienoate reductase	Energy production and conversion	METABOLISM
1528168	132.478	1.77614	0.153932	11.5385	8.43608e-31	3.47542e-29	TRUE	hypothetical protein	NA	NA	NA	NA
1473780	245.951	1.76949	0.11995	14.7519	2.9908e-49	2.59693e-47	TRUE	TLC domain-domain containing protein	KOG1607	Protein transporter of the TRAM (translocating chain-associating membrane) superfamily	Intracellular trafficking, secretion, and vesicular transport	CELLULAR PROCESSES AND SIGNALING
1330660	146.052	1.76422	0.152584	11.5623	6.39637e-31	2.67416e-29	TRUE	hypothetical protein	NA	NA	NA	NA
1332298	20.7449	1.74708	0.244675	7.14041	9.30524e-13	1.17492e-11	TRUE	NADP-dependent oxidoreductase domain-containing protein	KOG1577	Aldo/keto reductase family proteins	General function prediction only	POORLY CHARACTERIZED
1566744	25.0779	1.74587	0.242965	7.1857	6.68659e-13	8.61623e-12	TRUE	hypothetical protein	NA	NA	NA	NA
1581619	45.9138	1.74336	0.218128	7.99235	1.32394e-15	2.16589e-14	TRUE	hypothetical protein	NA	NA	NA	NA
1362081	115.467	1.74118	0.165802	10.5015	8.50007e-26	2.7181e-24	TRUE	glycoside hydrolase family 3 protein	NA	NA	NA	NA
1486530	48.8018	1.73976	0.215751	8.06377	7.39761e-16	1.228e-14	TRUE	hypothetical protein	NA	NA	NA	NA
1592998	53.0303	1.73867	0.246061	7.066	1.59468e-12	1.98246e-11	TRUE	tfdA family oxidoreductase	NA	NA	NA	NA
1467745	53.5082	1.72848	0.208092	8.30632	9.87117e-17	1.79141e-15	TRUE	hypothetical protein	KOG0527	HMG-box transcription factor	Transcription	INFORMATION STORAGE AND PROCESSING
1371527	35.6961	1.72603	0.227834	7.57582	3.5686e-14	5.22468e-13	TRUE	hypothetical protein	NA	NA	NA	NA
1489541	21.1444	1.71821	0.244624	7.02388	2.15788e-12	2.6505e-11	TRUE	RTA1 like protein-domain containing protein	NA	NA	NA	NA
1527913	63.524	1.71721	0.204906	8.38049	5.27063e-17	9.72138e-16	TRUE	hypothetical protein	KOG2483	Upstream transcription factor 2/L-myc-2 protein	Transcription	INFORMATION STORAGE AND PROCESSING
1353013	85.6406	1.71304	0.182446	9.38929	6.04061e-21	1.44769e-19	TRUE	hypothetical protein	NA	NA	NA	NA
1500271	103.424	1.71178	0.16815	10.1801	2.43334e-24	7.153e-23	TRUE	hypothetical protein	NA	NA	NA	NA
1393029	187.736	1.71149	0.138714	12.3383	5.63596e-35	2.73042e-33	TRUE	hypothetical protein	KOG1198	Zinc-binding oxidoreductase	Energy production and conversion	METABOLISM
1560228	241.341	1.70607	0.12201	13.9831	1.97795e-44	1.36141e-42	TRUE	hypothetical protein	NA	NA	NA	NA
1477251	59.5296	1.70309	0.205149	8.30173	1.02604e-16	1.85906e-15	TRUE	hypothetical protein	NA	NA	NA	NA
1371530	206.165	1.69804	0.125962	13.4806	2.03582e-41	1.3057e-39	TRUE	major facilitator superfamily domain-containing protein	KOG3098	Uncharacterized conserved protein	Function unknown	POORLY CHARACTERIZED
1591771	34.3343	1.69354	0.229751	7.37119	1.69109e-13	2.32226e-12	TRUE	hypothetical protein	NA	NA	NA	NA
1370356	71.3711	1.69143	0.190538	8.87713	6.86088e-19	1.45029e-17	TRUE	OPT oligopeptide transporter protein-domain-containing protein	NA	NA	NA	NA
1545185	286.641	1.68446	0.110464	15.249	1.67172e-52	1.59918e-50	TRUE	hypothetical protein	NA	NA	NA	NA
1477261	69.644	1.67956	0.202019	8.31385	9.26454e-17	1.68674e-15	TRUE	expressed protein	NA	NA	NA	NA
1481759	570.727	1.67752	0.0822655	20.3916	1.98622e-92	5.21406e-90	TRUE	hypothetical protein	KOG2741	Dimeric dihydrodiol dehydrogenase	Carbohydrate transport and metabolism	METABOLISM
1052872	35.1314	1.65733	0.227015	7.30053	2.86638e-13	3.84272e-12	TRUE	hypothetical protein	NA	NA	NA	NA
1477596	932.642	1.65312	0.0672244	24.591	1.57485e-133	7.72908e-131	TRUE	P-loop containing nucleoside triphosphate hydrolase protein	KOG0743	AAA+-type ATPase	Posttranslational modification, protein turnover, chaperones	CELLULAR PROCESSES AND SIGNALING
1492222	261.012	1.65038	0.115446	14.2957	2.32863e-46	1.77605e-44	TRUE	hypothetical protein	NA	NA	NA	NA
1395201	63.6938	1.64131	0.202731	8.096	5.67947e-16	9.52598e-15	TRUE	hypothetical protein	NA	NA	NA	NA
1529855	289.222	1.63519	0.111207	14.704	6.07879e-49	5.04539e-47	TRUE	hypothetical protein	KOG4711	Predicted membrane protein	General function prediction only	POORLY CHARACTERIZED
1392856	78.8138	1.62789	0.182232	8.93305	4.14435e-19	8.86011e-18	TRUE	hypothetical protein	KOG0208	Cation transport ATPase	Inorganic ion transport and metabolism	METABOLISM
1478497	102.328	1.62487	0.170673	9.5204	1.72512e-21	4.29872e-20	TRUE	NADP-dependent oxidoreductase domain-containing protein	KOG1575	Voltage-gated shaker-like K+ channel, subunit beta/KCNAB	Energy production and conversion	METABOLISM
1334502	25.6261	1.61916	0.239099	6.77191	1.27094e-11	1.46841e-10	TRUE	hypothetical protein	NA	NA	NA	NA
1506578	24.4557	1.61106	0.241007	6.6847	2.31399e-11	2.56836e-10	TRUE	expressed protein	NA	NA	NA	NA
1597032	19.0615	1.60871	0.246194	6.53432	6.38983e-11	6.72839e-10	TRUE	hypothetical protein	NA	NA	NA	NA
1571423	153.34	1.60724	0.15113	10.6348	2.05342e-26	6.87803e-25	TRUE	hypothetical protein	NA	NA	NA	NA
1059115	212.58	1.60495	0.19912	8.06023	7.61528e-16	1.26137e-14	TRUE	hypothetical protein	NA	NA	NA	NA
1538212	162.061	1.60095	0.139906	11.443	2.54794e-30	1.02353e-28	TRUE	Sodium Bile acid symporter family-domain containing protein	NA	NA	NA	NA
1387299	59.098	1.60094	0.199448	8.02687	9.99891e-16	1.6453e-14	TRUE	ABC-2 type transporter-domain containing protein	KOG0065	Pleiotropic drug resistance proteins (PDR1-15), ABC superfamily	Secondary metabolites biosynthesis, transport and catabolism	METABOLISM
1450926	52.51	1.59797	0.206194	7.74981	9.2027e-15	1.41141e-13	TRUE	NADP-dependent oxidoreductase domain-containing protein	KOG1575	Voltage-gated shaker-like K+ channel, subunit beta/KCNAB	Energy production and conversion	METABOLISM
1576774	22.5448	1.59366	0.244011	6.53107	6.53016e-11	6.8487e-10	TRUE	MFS general substrate transporter	KOG2533	Permease of the major facilitator superfamily	Carbohydrate transport and metabolism	METABOLISM
1451158	24.4793	1.58601	0.24078	6.58696	4.4893e-11	4.83081e-10	TRUE	expressed protein	NA	NA	NA	NA
1545802	327.057	1.58358	0.103546	15.2935	8.45173e-53	8.15411e-51	TRUE	hypothetical protein	KOG0134	NADH:flavin oxidoreductase/12-oxophytodienoate reductase	Energy production and conversion	METABOLISM
1137024	31.1031	1.58	0.233156	6.77658	1.23058e-11	1.42616e-10	TRUE	glycoside hydrolase superfamily	NA	NA	NA	NA
1583042	38.2534	1.57699	0.224643	7.02	2.21865e-12	2.71628e-11	TRUE	hypothetical protein	KOG0134	NADH:flavin oxidoreductase/12-oxophytodienoate reductase	Energy production and conversion	METABOLISM
1516659	198.723	1.56785	0.127409	12.3057	8.44196e-35	4.0208e-33	TRUE	hypothetical protein	NA	NA	NA	NA
1584148	23.3762	1.56022	0.243472	6.4082	1.47252e-10	1.48808e-09	TRUE	Alkaline-phosphatase-like%2C core domain-containing protein	KOG3731	Sulfatases	Carbohydrate transport and metabolism	METABOLISM
1600157	30.4846	1.55739	0.235011	6.6269	3.42816e-11	3.74971e-10	TRUE	hypothetical protein	NA	NA	NA	NA
1444006	67.8682	1.55561	0.190274	8.17561	2.94382e-16	5.11228e-15	TRUE	hypothetical protein	NA	NA	NA	NA
1568959	16.3955	1.55389	0.246325	6.3083	2.82117e-10	2.80329e-09	TRUE	hypothetical protein	NA	NA	NA	NA
1059290	65.8944	1.54734	0.192941	8.01978	1.05937e-15	1.74063e-14	TRUE	hypothetical protein	NA	NA	NA	NA
1561439	63.0911	1.54079	0.195447	7.88344	3.18477e-15	5.04203e-14	TRUE	hypothetical protein	NA	NA	NA	NA
1597303	33.2588	1.53267	0.231814	6.61163	3.801e-11	4.13349e-10	TRUE	General substrate transporter	KOG0254	Predicted transporter (major facilitator superfamily)	General function prediction only	POORLY CHARACTERIZED
1571453	14.4482	1.50889	0.243941	6.18545	6.1927e-10	5.93406e-09	TRUE	hypothetical protein	NA	NA	NA	NA
1306200	15.7303	1.50324	0.246382	6.10128	1.0522e-09	9.86482e-09	TRUE	hypothetical protein	NA	NA	NA	NA
1601665	99.7813	1.50205	0.169765	8.84781	8.92515e-19	1.86915e-17	TRUE	hypothetical protein	KOG4443	Putative transcription factor HALR/MLL3, involved in embryonic development	General function prediction only	POORLY CHARACTERIZED
1560227	151.834	1.5014	0.14838	10.1186	4.56715e-24	1.31181e-22	TRUE	hypothetical protein	NA	NA	NA	NA
1410353	38.6381	1.49957	0.227996	6.57717	4.79477e-11	5.13992e-10	TRUE	hypothetical protein	NA	NA	NA	NA
1539681	767.511	1.49907	0.0735402	20.3843	2.3048e-92	5.91287e-90	TRUE	lipase	KOG4569	Predicted lipase	Lipid transport and metabolism	METABOLISM
1067283	34.7551	1.49815	0.226752	6.60699	3.92209e-11	4.25697e-10	TRUE	hypothetical protein	NA	NA	NA	NA
1408929	17.8865	1.49611	0.245889	6.08449	1.16863e-09	1.08931e-08	TRUE	hypothetical protein	NA	NA	NA	NA
1577158	18.3942	1.48454	0.245892	6.03737	1.56648e-09	1.44229e-08	TRUE	hypothetical protein	NA	NA	NA	NA
1464539	51.4333	1.47772	0.211015	7.00293	2.50669e-12	3.05898e-11	TRUE	Homeodomain-like DNA binding domain-containing transcription factor|Homeodomain-like DNA binding domain-containing transcription factor OAD01398.1 Homeodomain-like DNA binding domain-containing transcription factor	KOG0849	Transcription factor PRD and related proteins, contain PAX and HOX domains	Transcription	INFORMATION STORAGE AND PROCESSING
1180041	143.874	1.4754	0.143241	10.3001	7.03631e-25	2.14665e-23	TRUE	expressed protein	NA	NA	NA	NA
1442756	12.8905	1.47454	0.243981	6.04365	1.50671e-09	1.38952e-08	TRUE	hydrophobic surface binding protein	NA	NA	NA	NA
1589642	26.2093	1.47261	0.239999	6.13589	8.46833e-10	8.03957e-09	TRUE	major facilitator superfamily domain-containing protein	KOG0569	Permease of the major facilitator superfamily	Carbohydrate transport and metabolism	METABOLISM
1522288	25.0316	1.46725	0.239362	6.12983	8.79737e-10	8.32395e-09	TRUE	GPR1/FUN34/yaaH family-domain containing protein	NA	NA	NA	NA
1124575	26.0418	1.45244	0.239639	6.06093	1.35338e-09	1.25119e-08	TRUE	General substrate transporter	KOG0254	Predicted transporter (major facilitator superfamily)	General function prediction only	POORLY CHARACTERIZED
1506787	330.163	1.45072	0.106043	13.6805	1.32842e-42	8.87288e-41	TRUE	hypothetical protein	NA	NA	NA	NA
1546790	106.945	1.4415	0.165773	8.69564	3.44871e-18	6.83378e-17	TRUE	glycoside hydrolase|Glycoside Hydrolase Family 28 protein	NA	NA	NA	NA
1593084	189.345	1.43175	0.135807	10.5425	5.49908e-26	1.78372e-24	TRUE	hypothetical protein	NA	NA	NA	NA
1372059	34.8784	1.42917	0.22813	6.26473	3.7348e-10	3.66595e-09	TRUE	hypothetical protein	NA	NA	NA	NA
1575816	21.6594	1.4187	0.243268	5.83185	5.48174e-09	4.79302e-08	TRUE	major facilitator superfamily domain-containing protein	KOG2533	Permease of the major facilitator superfamily	Carbohydrate transport and metabolism	METABOLISM
1139055	14.7829	1.41084	0.24618	5.73094	9.98746e-09	8.50214e-08	TRUE	hypothetical protein	NA	NA	NA	NA
1537800	3209.63	1.4078	0.0476465	29.5468	7.21629e-192	5.81839e-189	TRUE	malic enzyme	KOG1257	NADP+-dependent malic enzyme	Energy production and conversion	METABOLISM
1545062	35.57	1.4073	0.230495	6.10555	1.02446e-09	9.61268e-09	TRUE	hypothetical protein	NA	NA	NA	NA
1457903	184.95	1.40714	0.132867	10.5906	3.29319e-26	1.08378e-24	TRUE	hypothetical protein	KOG1205	Predicted dehydrogenase	Secondary metabolites biosynthesis, transport and catabolism	METABOLISM
1177319	16.7356	1.40674	0.246358	5.71013	1.12889e-08	9.5333e-08	TRUE	hypothetical protein	NA	NA	NA	NA
1593246	38.6702	1.40215	0.222248	6.30894	2.80948e-10	2.79413e-09	TRUE	Catalytic component of the RISC complex similar to Argonaute|Piwi domain-domain containing protein	KOG1041	Translation initiation factor 2C (eIF-2C) and related proteins	Translation, ribosomal structure and biogenesis	INFORMATION STORAGE AND PROCESSING
1545290	64.9194	1.4018	0.195724	7.16213	7.94357e-13	1.01319e-11	TRUE	hypothetical protein	NA	NA	NA	NA
1360245	54.9122	1.39994	0.20241	6.91638	4.63333e-12	5.54037e-11	TRUE	C2H2-type zinc finger transcription factor	KOG1721	FOG: Zn-finger	General function prediction only	POORLY CHARACTERIZED
1595683	517.174	1.39359	0.0827346	16.844	1.16023e-63	1.50536e-61	TRUE	GroES (chaperonin 10)-like protein	KOG0023	Alcohol dehydrogenase, class V	Secondary metabolites biosynthesis, transport and catabolism	METABOLISM
1349107	98.3498	1.39235	0.170163	8.18247	2.78082e-16	4.83665e-15	TRUE	hypothetical protein	KOG1176	Acyl-CoA synthetase	Lipid transport and metabolism	METABOLISM
1466878	236.004	1.3903	0.115837	12.0022	3.45838e-33	1.5678e-31	TRUE	hypothetical protein	NA	NA	NA	NA
1387380	267.007	1.38976	0.111093	12.5098	6.59747e-36	3.36978e-34	TRUE	P-loop containing nucleoside triphosphate hydrolase protein	KOG0055	Multidrug/pheromone exporter, ABC superfamily	Secondary metabolites biosynthesis, transport and catabolism	METABOLISM
1357703	37.6585	1.38725	0.223974	6.1938	5.87305e-10	5.63733e-09	TRUE	C2H2-type zinc finger transcription factor	NA	NA	NA	NA
1349610	21.0458	1.38586	0.245051	5.6554	1.55481e-08	1.29335e-07	TRUE	hypothetical protein	NA	NA	NA	NA
1434796	14.806	1.38414	0.246339	5.61886	1.92224e-08	1.58266e-07	TRUE	C2H2-type zinc finger transcription factor	KOG1721	FOG: Zn-finger	General function prediction only	POORLY CHARACTERIZED
1445584	25.0492	1.38204	0.243207	5.68256	1.32693e-08	1.11116e-07	TRUE	hypothetical protein	NA	NA	NA	NA
1578751	27.6693	1.38137	0.236392	5.84356	5.10956e-09	4.47801e-08	TRUE	glycoside hydrolase family 18 protein	KOG2806	Chitinase	Carbohydrate transport and metabolism	METABOLISM
1440035	25.3637	1.38056	0.240115	5.7496	8.94567e-09	7.6557e-08	TRUE	hypothetical protein	NA	NA	NA	NA
1450445	18.3979	1.37615	0.245766	5.59942	2.15068e-08	1.75792e-07	TRUE	expressed protein	NA	NA	NA	NA
1492087	38.518	1.37183	0.225469	6.08433	1.16979e-09	1.08949e-08	TRUE	expressed protein	NA	NA	NA	NA
1072904	14.9394	1.36539	0.245965	5.55115	2.83797e-08	2.28658e-07	TRUE	Sad1 / UNC-like C-terminal-domain containing protein	KOG2687	Spindle pole body protein, contains UNC-84 domain	Cell cycle control, cell division, chromosome partitioning	METABOLISM
1561860	12.9826	1.36481	0.245337	5.56299	2.65196e-08	2.14898e-07	TRUE	C2H2-type zinc finger transcription factor	KOG1721	FOG: Zn-finger	General function prediction only	POORLY CHARACTERIZED
1568765	35.1174	1.35748	0.225236	6.02691	1.67121e-09	1.53371e-08	TRUE	hypothetical protein	KOG1979	DNA mismatch repair protein - MLH1 family	Replication, recombination and repair	INFORMATION STORAGE AND PROCESSING
1338377	39.3251	1.35224	0.221091	6.11619	9.58375e-10	9.02263e-09	TRUE	hypothetical protein	KOG2495	NADH-dehydrogenase (ubiquinone)	Energy production and conversion	METABOLISM
1595181	72.8092	1.35144	0.185093	7.30141	2.84758e-13	3.82206e-12	TRUE	cytochrome P450	KOG0156	Cytochrome P450 CYP2 subfamily	Secondary metabolites biosynthesis, transport and catabolism	METABOLISM
1595358	68.4528	1.35059	0.193302	6.98696	2.80909e-12	3.40591e-11	TRUE	HSP20-like chaperone	KOG0710	Molecular chaperone (small heat-shock protein Hsp26/Hsp42)	Posttranslational modification, protein turnover, chaperones	CELLULAR PROCESSES AND SIGNALING
1490377	14.0343	1.3445	0.246015	5.46511	4.62609e-08	3.60133e-07	TRUE	hypothetical protein	NA	NA	NA	NA
1559127	19.302	1.34069	0.245197	5.46783	4.55577e-08	3.55394e-07	TRUE	Acyl-CoA N-acyltransferase	NA	NA	NA	NA
1367255	300.758	1.33852	0.107187	12.4877	8.7175e-36	4.4127e-34	TRUE	NADP-dependent oxidoreductase domain-containing protein	KOG1575	Voltage-gated shaker-like K+ channel, subunit beta/KCNAB	Energy production and conversion	METABOLISM
1362943	1402.76	1.3372	0.0666531	20.062	1.58553e-89	3.80796e-87	TRUE	ABC-2 type transporter-domain containing protein	KOG0065	Pleiotropic drug resistance proteins (PDR1-15), ABC superfamily	Secondary metabolites biosynthesis, transport and catabolism	METABOLISM
1033020	12.9388	1.31533	0.245429	5.35929	8.35513e-08	6.27496e-07	TRUE	hypothetical protein	NA	NA	NA	NA
1594176	14.7569	1.31356	0.246345	5.33219	9.70328e-08	7.19936e-07	TRUE	hypothetical protein	KOG0017	FOG: Transposon-encoded proteins with TYA, reverse transcriptase, integrase domains in various combinations	General function prediction only	POORLY CHARACTERIZED
1474215	199.215	1.31008	0.12877	10.1738	2.59635e-24	7.57302e-23	TRUE	CYP5208|CYP5208 OAD07678.1 CYP5208 protein	KOG0156	Cytochrome P450 CYP2 subfamily	Secondary metabolites biosynthesis, transport and catabolism	METABOLISM
1017362	19.106	1.30887	0.244581	5.3515	8.72287e-08	6.53376e-07	TRUE	hypothetical protein	KOG1399	Flavin-containing monooxygenase	Secondary metabolites biosynthesis, transport and catabolism	METABOLISM
1594330	57.3578	1.30728	0.205232	6.36979	1.89282e-10	1.89752e-09	TRUE	expressed protein	NA	NA	NA	NA
1525309	180.792	1.30714	0.130453	10.02	1.24501e-23	3.49593e-22	TRUE	hypothetical protein	NA	NA	NA	NA
1508304	347.949	1.3001	0.100705	12.91	3.95151e-38	2.23023e-36	TRUE	hypothetical protein	NA	NA	NA	NA
1461394	440.703	1.29922	0.096354	13.4838	1.94783e-41	1.25641e-39	TRUE	NADH(P)-binding-domain containing protein	NA	NA	NA	NA
1463983	37.202	1.29917	0.22749	5.71087	1.12399e-08	9.50385e-08	TRUE	hypothetical protein	KOG2816	Predicted transporter ADD1 (major facilitator superfamily)	General function prediction only	POORLY CHARACTERIZED
1448279	678.939	1.2961	0.0805192	16.0968	2.68635e-58	3.03236e-56	TRUE	expressed protein	NA	NA	NA	NA
1409162	19.3988	1.29508	0.243889	5.31013	1.09546e-07	8.06098e-07	TRUE	hypothetical protein	NA	NA	NA	NA
1571975	17.1019	1.29469	0.246122	5.26037	1.43762e-07	1.04257e-06	TRUE	hypothetical protein	NA	NA	NA	NA
1534594	36.3468	1.29254	0.221751	5.82877	5.58369e-09	4.87839e-08	TRUE	major facilitator superfamily domain-containing protein	KOG0254	Predicted transporter (major facilitator superfamily)	General function prediction only	POORLY CHARACTERIZED
1443312	703.907	1.29186	0.0832214	15.5231	2.41961e-54	2.50574e-52	TRUE	P-loop containing nucleoside triphosphate hydrolase protein	KOG0055	Multidrug/pheromone exporter, ABC superfamily	Secondary metabolites biosynthesis, transport and catabolism	METABOLISM
1593326	88.2236	1.28935	0.172056	7.49378	6.69201e-14	9.57407e-13	TRUE	Copper amine oxidase%2C enzyme domain-domain containing protein	KOG1186	Copper amine oxidase	Secondary metabolites biosynthesis, transport and catabolism	METABOLISM
1474590	11.8825	1.28898	0.244756	5.26641	1.39119e-07	1.01184e-06	TRUE	expressed protein	NA	NA	NA	NA
1522002	107.896	1.28864	0.16048	8.02994	9.7524e-16	1.60708e-14	TRUE	hypothetical protein	NA	NA	NA	NA
1490342	120.553	1.28138	0.170742	7.50479	6.15255e-14	8.84713e-13	TRUE	expressed protein	NA	NA	NA	NA
1561440	32.7656	1.27969	0.232125	5.51294	3.52884e-08	2.79337e-07	TRUE	hypothetical protein	NA	NA	NA	NA
1343476	12.1213	1.27962	0.243259	5.26032	1.43806e-07	1.04257e-06	TRUE	hypothetical protein	NA	NA	NA	NA
1460974	272.704	1.27878	0.112031	11.4145	3.53737e-30	1.41095e-28	TRUE	OPT oligopeptide transporter protein-domain containing protein	KOG2262	Sexual differentiation process protein ISP4	Signal transduction mechanisms	CELLULAR PROCESSES AND SIGNALING
1063740	13.0627	1.27466	0.245708	5.18769	2.12923e-07	1.49749e-06	TRUE	hypothetical protein	KOG0571	Asparagine synthase (glutamine-hydrolyzing)	Amino acid transport and metabolism	METABOLISM
1372666	31.015	1.2671	0.229989	5.5094	3.60057e-08	2.84417e-07	TRUE	hypothetical protein	NA	NA	NA	NA
1517356	78.5625	1.26645	0.187254	6.76329	1.34894e-11	1.55218e-10	TRUE	hypothetical protein	NA	NA	NA	NA
1024558	349.428	1.26559	0.103528	12.2246	2.29588e-34	1.07983e-32	TRUE	expressed protein	NA	NA	NA	NA
1490330	55.7945	1.26517	0.201653	6.274	3.51896e-10	3.46313e-09	TRUE	hypothetical protein	NA	NA	NA	NA
1595848	30.7086	1.26279	0.230845	5.4703	4.49274e-08	3.5072e-07	TRUE	hypothetical protein	NA	NA	NA	NA
1576670	14.193	1.25395	0.24619	5.09344	3.51621e-07	2.38527e-06	TRUE	hypothetical protein	NA	NA	NA	NA
1596314	25.5778	1.25222	0.239166	5.23578	1.64285e-07	1.17893e-06	TRUE	WD40-repeat-containing domain protein	KOG0647	mRNA export protein (contains WD40 repeats)	RNA processing and modification	INFORMATION STORAGE AND PROCESSING
1598746	14.8126	1.25068	0.246219	5.07956	3.78312e-07	2.55406e-06	TRUE	hypothetical protein	NA	NA	NA	NA
1513440	835.699	1.2461	0.0690035	18.0585	6.76394e-73	1.17464e-70	TRUE	S-adenosyl-L-methionine-dependent methyltransferase	KOG1499	Protein arginine N-methyltransferase PRMT1 and related enzymes	Transcription	INFORMATION STORAGE AND PROCESSING
1449526	12.5896	1.24346	0.243379	5.10915	3.2361e-07	2.20853e-06	TRUE	hypothetical protein	NA	NA	NA	NA
1592381	67.2573	1.23888	0.191688	6.46302	1.02632e-10	1.05511e-09	TRUE	hypothetical protein	NA	NA	NA	NA
1128474	1481.42	1.23498	0.0537864	22.9609	1.14772e-116	4.98286e-114	TRUE	hypothetical protein	NA	NA	NA	NA
1473259	19.3855	1.23343	0.245784	5.01836	5.21146e-07	3.45026e-06	TRUE	hypothetical protein	NA	NA	NA	NA
1599803	52.9055	1.22993	0.204735	6.00743	1.88484e-09	1.72122e-08	TRUE	Sodium:dicarboxylate symporter family-domain containing protein	KOG3787	Glutamate/aspartate and neutral amino acid transporters	Amino acid transport and metabolism	METABOLISM
1010138	13.8811	1.22699	0.245368	5.00058	5.71568e-07	3.74238e-06	TRUE	HSP20-like chaperone	NA	NA	NA	NA
1583890	83.845	1.22601	0.173246	7.0767	1.4763e-12	1.83934e-11	TRUE	Major facilitator superfamily domain-containing protein	KOG0255	Synaptic vesicle transporter SVOP and related transporters (major facilitator superfamily)	General function prediction only	POORLY CHARACTERIZED
1593471	147.713	1.22374	0.140325	8.72071	2.76458e-18	5.52337e-17	TRUE	GroES (chaperonin 10)-like protein	KOG0024	Sorbitol dehydrogenase	Secondary metabolites biosynthesis, transport and catabolism	METABOLISM
1350842	169.521	1.22263	0.132946	9.19645	3.6997e-20	8.48824e-19	TRUE	Transmembrane amino acid transporter protein-domain containing protein	KOG1305	Amino acid transporter protein	Amino acid transport and metabolism	METABOLISM
1347388	171.807	1.22115	0.134038	9.11051	8.19941e-20	1.8474e-18	TRUE	hypothetical protein	NA	NA	NA	NA
1435913	14.3293	1.21927	0.246185	4.95265	7.3208e-07	4.72753e-06	TRUE	Ribonuclease H-like domain-containing protein	KOG1121	Tam3-transposase (Ac family)	Replication, recombination and repair	INFORMATION STORAGE AND PROCESSING
1486525	1920.58	1.21472	0.0499338	24.3266	1.0261e-130	4.82611e-128	TRUE	P-loop containing nucleoside triphosphate hydrolase protein	KOG0743	AAA+-type ATPase	Posttranslational modification, protein turnover, chaperones	CELLULAR PROCESSES AND SIGNALING
1376164	10.3905	1.21448	0.241146	5.03629	4.74641e-07	3.16091e-06	TRUE	homocitrate synthase%2C cytosolic isozyme	KOG2367	Alpha-isopropylmalate synthase/homocitrate synthase	Amino acid transport and metabolism	METABOLISM
1523607	75.5486	1.21418	0.185859	6.53283	6.45366e-11	6.78874e-10	TRUE	hypothetical protein	KOG1208	Dehydrogenases with different specificities (related to short-chain alcohol dehydrogenases)	Secondary metabolites biosynthesis, transport and catabolism	METABOLISM
1396363	28.0957	1.21257	0.233238	5.19884	2.0054e-07	1.41925e-06	TRUE	hypothetical protein	NA	NA	NA	NA
1417175	14.9841	1.21228	0.246355	4.92087	8.61594e-07	5.50095e-06	TRUE	C2H2-type zinc finger transcription factor	NA	NA	NA	NA
1540408	114.317	1.21126	0.163703	7.39917	1.37042e-13	1.90744e-12	TRUE	Thiolase%2C N-terminal domain-domain containing protein	KOG1390	Acetyl-CoA acetyltransferase	Lipid transport and metabolism	METABOLISM
1597095	21.3934	1.21034	0.243146	4.97783	6.43012e-07	4.18347e-06	TRUE	glycoside hydrolase|Glycoside Hydrolase Family 18 protein	KOG2806	Chitinase	Carbohydrate transport and metabolism	METABOLISM
1341313	77.2545	1.20608	0.244069	4.94156	7.75004e-07	4.97059e-06	TRUE	hypothetical protein	NA	NA	NA	NA
1360077	20.1344	1.20467	0.24368	4.94366	7.66696e-07	4.92312e-06	TRUE	hypothetical protein	NA	NA	NA	NA
1540674	253.619	1.20351	0.110845	10.8576	1.83558e-27	6.6624e-26	TRUE	chaperonin 10-like protein	KOG1198	Zinc-binding oxidoreductase	Energy production and conversion	METABOLISM
1595569	41.2654	1.20182	0.215172	5.58538	2.33187e-08	1.90189e-07	TRUE	hypothetical protein	NA	NA	NA	NA
1343225	8.50969	1.19956	0.23472	5.11058	3.21178e-07	2.19326e-06	TRUE	hypothetical protein	NA	NA	NA	NA
1567649	28.7816	1.19951	0.236296	5.07629	3.84878e-07	2.59528e-06	TRUE	hypothetical protein	NA	NA	NA	NA
1495477	163.05	1.19823	0.136993	8.74669	2.19704e-18	4.44449e-17	TRUE	hypothetical protein	NA	NA	NA	NA
1487804	34531.5	1.1971	0.0647719	18.4818	2.89519e-76	5.44683e-74	TRUE	Alkaline-phosphatase-like%2C core domain-containing protein	KOG4126	Alkaline phosphatase	Inorganic ion transport and metabolism	METABOLISM
1144010	1114.09	1.19509	0.0611236	19.552	3.9674e-85	8.44981e-83	TRUE	Domain of unknown function (DUF2828)-domain containing protein	NA	NA	NA	NA
1587351	1595.31	1.19288	0.0608828	19.593	1.77538e-85	3.85394e-83	TRUE	general substrate transporter	KOG0254	Predicted transporter (major facilitator superfamily)	General function prediction only	POORLY CHARACTERIZED
1332828	7.77636	1.18092	0.231035	5.11145	3.19687e-07	2.18572e-06	TRUE	hypothetical protein	NA	NA	NA	NA
1474846	33.0571	1.17929	0.235814	5.00091	5.70591e-07	3.73815e-06	TRUE	hypothetical protein	NA	NA	NA	NA
1526473	22.9054	1.17876	0.240694	4.89734	9.71426e-07	6.1673e-06	TRUE	expressed protein	NA	NA	NA	NA
1573151	8.13504	1.17418	0.233984	5.01823	5.21501e-07	3.45059e-06	TRUE	Amino acid/polyamine transporter I	KOG1289	Amino acid transporters	Amino acid transport and metabolism	METABOLISM
1564823	15.2594	1.17118	0.246048	4.75997	1.93625e-06	1.17888e-05	TRUE	hypothetical protein	NA	NA	NA	NA
1524900	203.402	1.16869	0.123016	9.50033	2.09217e-21	5.17903e-20	TRUE	hypothetical protein	NA	NA	NA	NA
1504516	313.972	1.16649	0.103214	11.3017	1.28748e-29	4.97709e-28	TRUE	hypothetical protein	KOG0725	Reductases with broad range of substrate specificities	General function prediction only	POORLY CHARACTERIZED
1524351	100.7	1.16107	0.163554	7.09895	1.25708e-12	1.57666e-11	TRUE	P-loop containing nucleoside triphosphate hydrolase protein	KOG0055	Multidrug/pheromone exporter, ABC superfamily	Secondary metabolites biosynthesis, transport and catabolism	METABOLISM
1461014	471.072	1.15976	0.0876282	13.235	5.50628e-40	3.30611e-38	TRUE	P-loop containing nucleoside triphosphate hydrolase protein	NA	NA	NA	NA
1393427	5667.74	1.15781	0.0417649	27.7222	3.77161e-169	2.66087e-166	TRUE	major facilitator superfamily domain-containing protein	KOG0252	Inorganic phosphate transporter	Inorganic ion transport and metabolism	METABOLISM
1475906	12.0163	1.15739	0.244488	4.73393	2.20213e-06	1.32645e-05	TRUE	NADP-dependent oxidoreductase domain-containing protein	KOG1575	Voltage-gated shaker-like K+ channel, subunit beta/KCNAB	Energy production and conversion	METABOLISM
1569774	11.2906	1.15663	0.243509	4.74985	2.03567e-06	1.2321e-05	TRUE	hypothetical protein	KOG0527	HMG-box transcription factor	Transcription	INFORMATION STORAGE AND PROCESSING
1587537	146.312	1.15513	0.14136	8.17155	3.04462e-16	5.255e-15	TRUE	hypothetical protein	NA	NA	NA	NA
1461755	3305.97	1.14916	0.0416103	27.6173	6.90548e-168	4.58524e-165	TRUE	Glutamate/Leucine/Phenylalanine/Valine dehydrogenase-domain containing protein	KOG2250	Glutamate/leucine/phenylalanine/valine dehydrogenases	Amino acid transport and metabolism	METABOLISM
1328481	50.6946	1.14818	0.207891	5.523	3.33269e-08	2.64553e-07	TRUE	hypothetical protein	NA	NA	NA	NA
1562469	9.63098	1.14654	0.239663	4.78395	1.71887e-06	1.05392e-05	TRUE	hypothetical protein	NA	NA	NA	NA
1577141	21.592	1.14357	0.243419	4.69796	2.62769e-06	1.55948e-05	TRUE	Homeodomain-like DNA binding domain-containing transcription factor OAD03334.1 Homeodomain-like DNA binding domain-containing transcription factor	KOG0490	Transcription factor, contains HOX domain	General function prediction only	POORLY CHARACTERIZED
1348890	81.1553	1.14232	0.177872	6.42215	1.34362e-10	1.36515e-09	TRUE	Amino acid permease/ SLC12A domain-containing protein	KOG1286	Amino acid transporters	Amino acid transport and metabolism	METABOLISM
1531745	164.068	1.14101	0.144566	7.89261	2.9592e-15	4.718e-14	TRUE	Ion transport protein-domain containing protein	KOG2301	Voltage-gated Ca2+ channels, alpha1 subunits	Inorganic ion transport and metabolism	METABOLISM
1502125	123.624	1.13836	0.156464	7.2755	3.45148e-13	4.5728e-12	TRUE	B-type amino acid transporter 1-like	KOG1287	Amino acid transporters	Amino acid transport and metabolism	METABOLISM
1392386	170.3	1.13267	0.132379	8.55631	1.16535e-17	2.24478e-16	TRUE	GNAT family N-acetyltransferase	NA	NA	NA	NA
1522951	76.0224	1.13217	0.181154	6.2498	4.10985e-10	4.01775e-09	TRUE	hypothetical protein	NA	NA	NA	NA
1601212	83.7099	1.1308	0.172548	6.55355	5.61839e-11	5.97742e-10	TRUE	hypothetical protein	NA	NA	NA	NA
1553434	420.359	1.12951	0.0961126	11.7519	6.90277e-32	2.99686e-30	TRUE	hypothetical protein	NA	NA	NA	NA
1542992	227.754	1.12577	0.12226	9.20798	3.32319e-20	7.65555e-19	TRUE	hypothetical protein	NA	NA	NA	NA
1528205	26.2665	1.12385	0.238149	4.71912	2.36864e-06	1.41692e-05	TRUE	RTA1 like protein-domain-containing protein	NA	NA	NA	NA
1478401	397.618	1.12273	0.0933428	12.028	2.5316e-33	1.16165e-31	TRUE	hypothetical protein	KOG3888	Gamma-butyrobetaine,2-oxoglutarate dioxygenase	Lipid transport and metabolism	METABOLISM
1441688	34.7505	1.11671	0.225899	4.94339	7.67743e-07	4.92682e-06	TRUE	hypothetical protein	NA	NA	NA	NA
1378180	15.373	1.11661	0.246303	4.53348	5.80205e-06	3.22628e-05	TRUE	hypothetical protein	NA	NA	NA	NA
1575237	33.0029	1.11641	0.226429	4.9305	8.20175e-07	5.25731e-06	TRUE	POT family-domain containing protein	KOG1237	H+/oligopeptide symporter	Amino acid transport and metabolism	METABOLISM
1597304	126.172	1.11629	0.148804	7.50177	6.29617e-14	9.04214e-13	TRUE	C2H2-type zinc finger transcription factor	KOG1721	FOG: Zn-finger	General function prediction only	POORLY CHARACTERIZED
1583971	37.1227	1.11405	0.222101	5.01596	5.27688e-07	3.4842e-06	TRUE	hypothetical protein	NA	NA	NA	NA
1601195	25.6004	1.11369	0.238721	4.66527	3.08218e-06	1.80454e-05	TRUE	hypothetical protein	NA	NA	NA	NA
1504499	1138.62	1.11322	0.0594222	18.734	2.61311e-78	4.99946e-76	TRUE	NADP-dependent oxidoreductase domain-containing protein	KOG1577	Aldo/keto reductase family proteins	General function prediction only	POORLY CHARACTERIZED
1591585	10.5543	1.11299	0.241779	4.60335	4.15749e-06	2.37981e-05	TRUE	expressed protein	NA	NA	NA	NA
1519225	52.0429	1.11204	0.201024	5.53186	3.16845e-08	2.52938e-07	TRUE	acyltransferase ChoActase/COT/CPT	KOG3719	Carnitine O-acyltransferase CPT2/YAT1	Lipid transport and metabolism	METABOLISM
1466530	22.1316	1.11131	0.243611	4.5618	5.07174e-06	2.84825e-05	TRUE	hypothetical protein	NA	NA	NA	NA
1446347	24.7135	1.11059	0.239212	4.6427	3.43892e-06	1.99376e-05	TRUE	Aldehyde/histidinol dehydrogenase	KOG2456	Aldehyde dehydrogenase	Energy production and conversion	METABOLISM
1600731	28.0064	1.10959	0.234662	4.72846	2.26234e-06	1.36054e-05	TRUE	hypothetical protein	NA	NA	NA	NA
1335868	130.341	1.10875	0.150021	7.39065	1.4611e-13	2.02119e-12	TRUE	Major facilitator superfamily domain-containing protein	KOG2504	Monocarboxylate transporter	Carbohydrate transport and metabolism	METABOLISM
1026010	10.599	1.1075	0.241501	4.58589	4.52059e-06	2.56553e-05	TRUE	hypothetical protein	NA	NA	NA	NA
1409073	12.581	1.1061	0.24531	4.50896	6.51452e-06	3.59062e-05	TRUE	hypothetical protein	NA	NA	NA	NA
1542937	555.445	1.10605	0.0822557	13.4465	3.2276e-41	2.03537e-39	TRUE	Cys/Met metabolism PLP-dependent enzyme-domain containing protein	KOG0053	Cystathionine beta-lyases/cystathionine gamma-synthases	Amino acid transport and metabolism	METABOLISM
1349755	201.178	1.1053	0.135202	8.17519	2.95406e-16	5.11433e-15	TRUE	Aspartic peptidase domain-containing protein	KOG1339	Aspartyl protease	Posttranslational modification, protein turnover, chaperones	CELLULAR PROCESSES AND SIGNALING
1321812	22.366	1.10467	0.240636	4.59064	4.41897e-06	2.51291e-05	TRUE	major facilitator superfamily domain-containing protein	KOG2504	Monocarboxylate transporter	Carbohydrate transport and metabolism	METABOLISM
1569657	7.36956	1.09984	0.231283	4.75539	1.98064e-06	1.20137e-05	TRUE	hypothetical protein	KOG1198	Zinc-binding oxidoreductase	Energy production and conversion	METABOLISM
1335736	17.0356	1.09845	0.245779	4.46925	7.84939e-06	4.27213e-05	TRUE	major facilitator superfamily domain-containing protein	KOG2533	Permease of the major facilitator superfamily	Carbohydrate transport and metabolism	METABOLISM
1459745	129.9	1.09442	0.149274	7.33164	2.27357e-13	3.08463e-12	TRUE	C2H2-type Zinc finger transcription factor|C2H2-type zinc finger transcription factor OAD02421.1 C2H2-type zinc finger transcription factor	KOG1721	FOG: Zn-finger	General function prediction only	POORLY CHARACTERIZED
1601399	341.238	1.08813	0.0993582	10.9516	6.52872e-28	2.40837e-26	TRUE	chaperonin 10-like protein	KOG0024	Sorbitol dehydrogenase	Secondary metabolites biosynthesis, transport and catabolism	METABOLISM
1351920	221.067	1.08698	0.117672	9.23738	2.5261e-20	5.86721e-19	TRUE	hypothetical protein	NA	NA	NA	NA
1497478	100.181	1.08371	0.166883	6.49385	8.3671e-11	8.67289e-10	TRUE	hypothetical protein	KOG2195	Transferrin receptor and related proteins containing the protease-associated (PA) domain	Posttranslational modification, protein turnover, chaperones	CELLULAR PROCESSES AND SIGNALING
1541664	49.6	1.08313	0.208583	5.19278	2.07172e-07	1.46251e-06	TRUE	hypothetical protein	NA	NA	NA	NA
1581160	14.2851	1.08239	0.246094	4.39829	1.0911e-05	5.80136e-05	TRUE	Aldehyde dehydrogenase domain-containing protein	KOG2450	Aldehyde dehydrogenase	Energy production and conversion	METABOLISM
1110797	8.83451	1.07804	0.237866	4.53213	5.83907e-06	3.24367e-05	TRUE	expressed protein	NA	NA	NA	NA
1434987	119.172	1.07746	0.152675	7.05725	1.69833e-12	2.10667e-11	TRUE	acyl transferase/acyl hydrolase/lysophospholipase	KOG2214	Predicted esterase of the alpha-beta hydrolase superfamily	General function prediction only	POORLY CHARACTERIZED
1559669	159.054	1.07743	0.13677	7.87767	3.33549e-15	5.27326e-14	TRUE	hypothetical protein	NA	NA	NA	NA
1375115	65.3892	1.0759	0.199418	5.39519	6.84503e-08	5.20315e-07	TRUE	hypothetical protein	NA	NA	NA	NA
1446438	728.334	1.06735	0.0700756	15.2314	2.18965e-52	2.07704e-50	TRUE	hypothetical protein	KOG0399	Glutamate synthase	Amino acid transport and metabolism	METABOLISM
1463605	66.2751	1.06622	0.196895	5.41518	6.1228e-08	4.67936e-07	TRUE	Major facilitator superfamily domain-containing protein	KOG0255	Synaptic vesicle transporter SVOP and related transporters (major facilitator superfamily)	General function prediction only	POORLY CHARACTERIZED
1447111	16.3621	1.06232	0.245916	4.31984	1.5614e-05	8.0114e-05	TRUE	hypothetical protein	NA	NA	NA	NA
1577371	17.9441	1.06128	0.244803	4.33523	1.4561e-05	7.53968e-05	TRUE	hypothetical protein	NA	NA	NA	NA
1387328	1382.15	1.06122	0.0613047	17.3106	3.91384e-67	5.66404e-65	TRUE	aldehyde dehydrogenase domain-containing protein	KOG2450	Aldehyde dehydrogenase	Energy production and conversion	METABOLISM
1594502	28.2022	1.06084	0.233587	4.54153	5.58471e-06	3.11772e-05	TRUE	CYP509|cytochrome P450	KOG0157	Cytochrome P450 CYP4/CYP19/CYP26 subfamilies	Lipid transport and metabolism	METABOLISM
1599055	11.2136	1.06078	0.244309	4.34194	1.41227e-05	7.33291e-05	TRUE	C2H2-type zinc finger transcription factor	NA	NA	NA	NA
1461236	464.359	1.05612	0.0891953	11.8405	2.41065e-32	1.06712e-30	TRUE	transmembrane amino acid transporter protein-domain-containing protein	KOG1303	Amino acid transporters	Amino acid transport and metabolism	METABOLISM
1562849	8.10183	1.05568	0.234987	4.49252	7.0387e-06	3.85506e-05	TRUE	hypothetical protein	NA	NA	NA	NA
1446476	22.123	1.05358	0.241073	4.37039	1.24024e-05	6.52975e-05	TRUE	hypothetical protein	NA	NA	NA	NA
1593427	14.1959	1.05259	0.246379	4.27222	1.93533e-05	9.76019e-05	TRUE	hypothetical protein	NA	NA	NA	NA
1564781	19.0461	1.05095	0.245625	4.27867	1.88016e-05	9.4916e-05	TRUE	Alpha/Beta hydrolase protein	NA	NA	NA	NA
1568082	59.0367	1.04873	0.208933	5.01946	5.18174e-07	3.43663e-06	TRUE	C2H2-type zinc finger transcription factor	KOG1721	FOG: Zn-finger	General function prediction only	POORLY CHARACTERIZED
1544470	407.163	1.04828	0.0913023	11.4814	1.63542e-30	6.6645e-29	TRUE	hypothetical protein	NA	NA	NA	NA
1578662	15.4563	1.04719	0.246363	4.25058	2.13222e-05	0.000106639	TRUE	C2H2-type zinc finger transcription factor	KOG1721	FOG: Zn-finger	General function prediction only	POORLY CHARACTERIZED
1578680	8.22619	1.04548	0.230985	4.52618	6.00602e-06	3.32496e-05	TRUE	hypothetical protein	NA	NA	NA	NA
1498325	84.8392	1.04523	0.17231	6.066	1.31138e-09	1.21435e-08	TRUE	glycoside hydrolase family 18 protein	KOG2806	Chitinase	Carbohydrate transport and metabolism	METABOLISM
1585851	60.6022	1.03915	0.198738	5.22876	1.70655e-07	1.22153e-06	TRUE	expressed protein	NA	NA	NA	NA
1558683	10.3353	1.03913	0.24146	4.30354	1.68091e-05	8.5778e-05	TRUE	hypothetical protein	NA	NA	NA	NA
1593578	65.2633	1.03844	0.187223	5.54656	2.91342e-08	2.33903e-07	TRUE	hypothetical protein	NA	NA	NA	NA
1361146	126.406	1.03793	0.152089	6.82448	8.82422e-12	1.03114e-10	TRUE	major facilitator superfamily domain-containing protein	KOG2533	Permease of the major facilitator superfamily	Carbohydrate transport and metabolism	METABOLISM
1393706	56.8861	1.03779	0.196724	5.27538	1.32482e-07	9.6731e-07	TRUE	hypothetical protein	KOG2195	Transferrin receptor and related proteins containing the protease-associated (PA) domain	Posttranslational modification, protein turnover, chaperones	CELLULAR PROCESSES AND SIGNALING
1497276	110.453	1.03636	0.158916	6.52141	6.96498e-11	7.2797e-10	TRUE	CNH domain-domain containing protein	KOG4305	RhoGEF GTPase	Signal transduction mechanisms	CELLULAR PROCESSES AND SIGNALING
1492658	38.9736	1.03561	0.22548	4.59289	4.37141e-06	2.48837e-05	TRUE	hypothetical protein	NA	NA	NA	NA
1585975	91.1205	1.03549	0.169979	6.09186	1.11608e-09	1.04204e-08	TRUE	hypothetical protein	KOG0952	DNA/RNA helicase MER3/SLH1, DEAD-box superfamily	RNA processing and modification	INFORMATION STORAGE AND PROCESSING
1455506	8.95945	1.0326	0.238368	4.33197	1.4778e-05	7.638e-05	TRUE	hypothetical protein	NA	NA	NA	NA
1365109	66.5012	1.03216	0.189442	5.44841	5.08214e-08	3.93465e-07	TRUE	hypothetical protein	NA	NA	NA	NA
1589336	549.226	1.03019	0.0814371	12.6501	1.11701e-36	5.91961e-35	TRUE	hypothetical protein	KOG4441	Proteins containing BTB/POZ and Kelch domains, involved in regulatory/signal transduction processes	General function prediction only	POORLY CHARACTERIZED
1393893	107.126	1.02554	0.165328	6.20304	5.53842e-10	5.33883e-09	TRUE	hypothetical protein	KOG3029	Glutathione S-transferase-related protein	General function prediction only	POORLY CHARACTERIZED
1441302	373.17	1.02382	0.0955895	10.7106	9.07945e-27	3.14383e-25	TRUE	hypothetical protein	NA	NA	NA	NA
1589564	8.27597	1.02277	0.236368	4.32702	1.51138e-05	7.78305e-05	TRUE	hypothetical protein	NA	NA	NA	NA
1518168	276.979	1.01991	0.10626	9.59827	8.12981e-22	2.07154e-20	TRUE	hypothetical protein	NA	NA	NA	NA
1525238	25.3453	1.01725	0.236357	4.30388	1.67831e-05	8.57229e-05	TRUE	Skn-1-like Basic-leucine zipper (bZIP) transcription factor|Skn-1-like basic-leucine zipper transcription factor	KOG1414	Transcriptional activator FOSB/c-Fos and related bZIP transcription factors	Transcription	INFORMATION STORAGE AND PROCESSING
1507090	481.165	1.01665	0.0885119	11.486	1.55142e-30	6.34509e-29	TRUE	DHHC palmitoyltransferase-domain containing protein	KOG1315	Predicted DHHC-type Zn-finger protein	General function prediction only	POORLY CHARACTERIZED
1600178	26.5347	1.01315	0.234416	4.32201	1.54612e-05	7.94024e-05	TRUE	hypothetical protein	NA	NA	NA	NA
1548404	120.472	1.013	0.15175	6.67544	2.46497e-11	2.73058e-10	TRUE	Basic-leucine zipper (bZIP) transcription factor|basic-leucine zipper transcription factor OAC98970.1 basic-leucine zipper transcription factor	NA	NA	NA	NA
1547701	121.096	1.01115	0.150386	6.7237	1.77164e-11	1.99583e-10	TRUE	coth protein-domain-containing protein	NA	NA	NA	NA
1600718	13.3579	1.00952	0.246066	4.10262	4.08492e-05	0.000193336	TRUE	GroES-like protein	KOG0024	Sorbitol dehydrogenase	Secondary metabolites biosynthesis, transport and catabolism	METABOLISM
1577715	8.29457	1.00919	0.236226	4.27215	1.93595e-05	9.76019e-05	TRUE	hypothetical protein	NA	NA	NA	NA
1559754	18.215	1.00815	0.246015	4.0979	4.16908e-05	0.000196495	TRUE	CYP509	KOG0158	Cytochrome P450 CYP3/CYP5/CYP6/CYP9 subfamilies	Secondary metabolites biosynthesis, transport and catabolism	METABOLISM
1594019	28.4756	1.00724	0.230914	4.36198	1.2889e-05	6.76386e-05	TRUE	Endoribonuclease L-PSP/chorismate mutase-like protein	NA	NA	NA	NA
1522848	11.0729	1.00609	0.244492	4.11501	3.87163e-05	0.000184323	TRUE	Major facilitator superfamily domain-containing protein	KOG2533	Permease of the major facilitator superfamily	Carbohydrate transport and metabolism	METABOLISM
1578171	72.3138	1.0042	0.182317	5.50799	3.62948e-08	2.865e-07	TRUE	hypothetical protein	NA	NA	NA	NA
1519910	58.0281	1.00172	0.195677	5.11925	3.06761e-07	2.10116e-06	TRUE	Metallo-peptidase family M12B Reprolysin-like-domain containing protein	KOG3607	Meltrins, fertilins and related Zn-dependent metalloproteinases of the ADAMs family	Posttranslational modification, protein turnover, chaperones	CELLULAR PROCESSES AND SIGNALING
1510054	1011.74	-1.00284	0.0606219	-16.5426	1.80997e-61	2.10628e-59	TRUE	hypothetical protein	NA	NA	NA	NA
1448367	1118.86	-1.00328	0.0614439	-16.3283	6.20417e-60	7.07401e-58	TRUE	hypothetical protein	NA	NA	NA	NA
1593664	969.718	-1.00354	0.0641125	-15.6528	3.17885e-55	3.37266e-53	TRUE	hypothetical protein	KOG2778	Ubiquitin C-terminal hydrolase	Posttranslational modification, protein turnover, chaperones	CELLULAR PROCESSES AND SIGNALING
1369147	248.006	-1.00644	0.116382	-8.64778	5.25124e-18	1.02731e-16	TRUE	hypothetical protein	NA	NA	NA	NA
1470195	2518.89	-1.01476	0.0453777	-22.3625	9.12375e-111	3.55134e-108	TRUE	hypothetical protein	NA	NA	NA	NA
1498214	4252.5	-1.01477	0.0401385	-25.2818	5.0667e-141	2.72347e-138	TRUE	hypothetical protein	NA	NA	NA	NA
1517029	56.516	-1.01547	0.202491	-5.01489	5.30628e-07	3.49868e-06	TRUE	MFS general substrate transporter	KOG0255	Synaptic vesicle transporter SVOP and related transporters (major facilitator superfamily)	General function prediction only	POORLY CHARACTERIZED
1448239	736.513	-1.03789	0.0739202	-14.0406	8.79355e-45	6.24287e-43	TRUE	SGNH hydrolase-type esterase domain-containing protein	KOG3670	Phospholipase	Lipid transport and metabolism	METABOLISM
1576904	9.64673	-1.03976	0.240474	-4.32381	1.5336e-05	7.8795e-05	TRUE	hypothetical protein	NA	NA	NA	NA
1535516	483.865	-1.04425	0.0860952	-12.129	7.41756e-34	3.44565e-32	TRUE	cytochrome b5	KOG0537	Cytochrome b5	Energy production and conversion	METABOLISM
1345409	10.661	-1.05764	0.243669	-4.34048	1.42174e-05	7.37528e-05	TRUE	P-loop containing nucleoside triphosphate hydrolase protein	KOG0987	DNA helicase PIF1/RRM3	Cell cycle control, cell division, chromosome partitioning	METABOLISM
1514950	476.394	-1.06935	0.0864477	-12.37	3.80043e-35	1.88155e-33	TRUE	hypothetical protein	KOG3923	D-aspartate oxidase	Amino acid transport and metabolism	METABOLISM
1597341	121.082	-1.08113	0.155963	-6.93199	4.14967e-12	4.98313e-11	TRUE	hypothetical protein	NA	NA	NA	NA
1128174	49.6312	-1.08195	0.208223	-5.19612	2.03491e-07	1.43923e-06	TRUE	hypothetical protein	NA	NA	NA	NA
1511544	2325.41	-1.09995	0.0527062	-20.8695	1.01392e-96	3.27005e-94	TRUE	hypothetical protein	NA	NA	NA	NA
1537376	202.036	-1.10474	0.136117	-8.11604	4.81636e-16	8.11449e-15	TRUE	hypothetical protein	NA	NA	NA	NA
1579250	12.8401	-1.10961	0.245995	-4.51068	6.46198e-06	3.5634e-05	TRUE	hypothetical protein	NA	NA	NA	NA
1458748	1765.27	-1.11843	0.0510051	-21.9278	1.41219e-106	5.1422e-104	TRUE	copper/zinc superoxide dismutase	KOG0441	Cu2+/Zn2+ superoxide dismutase SOD1	Inorganic ion transport and metabolism	METABOLISM
1523754	129.642	-1.12503	0.148996	-7.55077	4.3269e-14	6.29407e-13	TRUE	WD40-repeat-containing domain protein	KOG2444	WD40 repeat protein	General function prediction only	POORLY CHARACTERIZED
1532445	1151.14	-1.14865	0.0602204	-19.0741	4.14412e-81	8.35335e-79	TRUE	Armadillo-type fold	KOG0567	HEAT repeat-containing protein	General function prediction only	POORLY CHARACTERIZED
1326131	101.352	-1.1884	0.164127	-7.24075	4.46217e-13	5.84327e-12	TRUE	hypothetical protein	NA	NA	NA	NA
1345227	510.131	-1.19641	0.0839536	-14.2508	4.43046e-46	3.33407e-44	TRUE	hypothetical protein	NA	NA	NA	NA
1572281	20.5953	-1.22276	0.244336	-5.00443	5.60268e-07	3.67566e-06	TRUE	hypothetical protein	NA	NA	NA	NA
1507384	345.94	-1.22376	0.101782	-12.0233	2.67903e-33	1.21939e-31	TRUE	Protein of unknown function (DUF1688)-domain containing protein	NA	NA	NA	NA
1350971	154.067	-1.24724	0.145682	-8.56136	1.11541e-17	2.15595e-16	TRUE	hypothetical protein	NA	NA	NA	NA
1481123	379.567	-1.24986	0.0981421	-12.7352	3.76744e-37	2.02509e-35	TRUE	Carbohydrate-Binding Module Family 13 protein|carbohydrate-binding module family 13 protein OAC99599.1 carbohydrate-binding module family 13 protein	NA	NA	NA	NA
1517042	1121.17	-1.2618	0.0615016	-20.5166	1.52956e-93	4.4271e-91	TRUE	hypothetical protein	KOG1318	Helix loop helix transcription factor EB	Transcription	INFORMATION STORAGE AND PROCESSING
1468199	6810.66	-1.27005	0.0708251	-17.9322	6.60995e-72	1.11363e-69	TRUE	Carbohydrate-Binding Module Family 13 protein|carbohydrate-binding module family 13 protein OAD01005.1 carbohydrate-binding module family 13 protein	NA	NA	NA	NA
1543787	86.0043	-1.3269	0.175933	-7.54207	4.62554e-14	6.71983e-13	TRUE	hypothetical protein	KOG2731	DNA alkylation damage repair protein	RNA processing and modification	INFORMATION STORAGE AND PROCESSING
1579277	101.868	-1.40389	0.232496	-6.03833	1.55722e-09	1.43493e-08	TRUE	hypothetical protein	NA	NA	NA	NA
1348131	72.551	-1.40896	0.189714	-7.42674	1.11306e-13	1.56077e-12	TRUE	major facilitator superfamily domain-containing protein	KOG3764	Vesicular amine transporter	Intracellular trafficking, secretion, and vesicular transport	CELLULAR PROCESSES AND SIGNALING
1336353	94.4446	-1.47447	0.177034	-8.32871	8.17298e-17	1.49041e-15	TRUE	hypothetical protein	NA	NA	NA	NA
1466322	594.422	-1.50521	0.0894212	-16.8328	1.4037e-63	1.80056e-61	TRUE	hypothetical protein	NA	NA	NA	NA
1479505	116.801	-1.5875	0.160415	-9.89622	4.32324e-23	1.17309e-21	TRUE	hypothetical protein	NA	NA	NA	NA
1389313	15.7214	-1.5893	0.246186	-6.45571	1.0771e-10	1.1043e-09	TRUE	hypothetical protein	NA	NA	NA	NA
1387181	135.668	-1.63924	0.154228	-10.6286	2.19316e-26	7.32437e-25	TRUE	chaperonin 10-like protein	KOG0023	Alcohol dehydrogenase, class V	Secondary metabolites biosynthesis, transport and catabolism	METABOLISM
1566336	107.568	-1.65968	0.164868	-10.0667	7.75257e-24	2.20431e-22	TRUE	hypothetical protein	NA	NA	NA	NA
1487934	448.541	-1.67033	0.0942567	-17.7211	2.88473e-70	4.46067e-68	TRUE	Heat shock protein 70 family	KOG0101	Molecular chaperones HSP70/HSC70, HSP70 superfamily	Posttranslational modification, protein turnover, chaperones	CELLULAR PROCESSES AND SIGNALING
1442645	24.2132	-1.7727	0.242673	-7.30487	2.7754e-13	3.74298e-12	TRUE	expressed protein	KOG0845	Nuclear pore complex, Nup98 component (sc Nup145/Nup100/Nup116)	Intracellular trafficking, secretion, and vesicular transport	CELLULAR PROCESSES AND SIGNALING
1500664	264.285	-1.87907	0.118002	-15.9241	4.31245e-57	4.77244e-55	TRUE	hypothetical protein	NA	NA	NA	NA
1579216	58.3577	-1.89201	0.204524	-9.2508	2.22816e-20	5.18587e-19	TRUE	hypothetical protein	NA	NA	NA	NA
1147435	37.3243	-1.92457	0.229626	-8.3813	5.23442e-17	9.6704e-16	TRUE	expressed protein	NA	NA	NA	NA
1537003	83.9109	-2.21455	0.189424	-11.691	1.41718e-31	6.12917e-30	TRUE	expressed protein	NA	NA	NA	NA
1601498	94.8676	-2.51936	0.19166	-13.145	1.8187e-39	1.0805e-37	TRUE	hypothetical protein	KOG0987	DNA helicase PIF1/RRM3	Cell cycle control, cell division, chromosome partitioning	METABOLISM
1579272	76.3733	-2.57397	0.201983	-12.7435	3.38817e-37	1.82993e-35	TRUE	hypothetical protein	NA	NA	NA	NA
1450769	66.2634	-2.70674	0.211421	-12.8026	1.58465e-37	8.68328e-36	TRUE	expressed protein	NA	NA	NA	NA
1537116	166.119	-2.75175	0.160695	-17.1241	9.8185e-66	1.33532e-63	TRUE	WD40-repeat-containing domain protein	KOG0281	Beta-TrCP (transducin repeats containing)/Slimb proteins	Function unknown	POORLY CHARACTERIZED
1439679	175.112	-2.75761	0.155423	-17.7426	1.96635e-70	3.0828e-68	TRUE	hypothetical protein	KOG3968	Atrazine chlorohydrolase/guanine deaminase	Nucleotide transport and metabolism	METABOLISM
1147952	503.264	-3.07748	0.106058	-29.017	4.02089e-185	3.02585e-182	TRUE	Phosphatidylserine decarboxylase-domain containing protein	KOG2420	Phosphatidylserine decarboxylase	Lipid transport and metabolism	METABOLISM
1297474	290.072	-3.24371	0.136499	-23.7637	7.93641e-125	3.58345e-122	TRUE	expressed protein	NA	NA	NA	NA
1537030	18868.4	-3.24903	0.0297388	-109.252	0	0	TRUE	Basic-leucine zipper (bZIP) transcription factor|basic-leucine zipper transcription factor OAD05688.1 basic-leucine zipper transcription factor	NA	NA	NA	NA
1565860	74.1802	-3.26254	0.217053	-15.0311	4.59521e-51	4.14966e-49	TRUE	hypothetical protein	NA	NA	NA	NA
1579262	811.017	-3.51868	0.0935568	-37.6101	0	0	TRUE	hypothetical protein	NA	NA	NA	NA
1537013	6092.99	-3.5853	0.0463301	-77.386	0	0	TRUE	hypothetical protein	KOG0783	Uncharacterized conserved protein, contains ankyrin and BTB/POZ domains	Function unknown	POORLY CHARACTERIZED
1537005	8346.8	-3.68808	0.0417083	-88.4254	0	0	TRUE	SacI homology domain-domain containing protein	KOG1889	Putative phosphoinositide phosphatase	Lipid transport and metabolism	METABOLISM
1147999	929.859	-3.74522	0.0910201	-41.1472	0	0	TRUE	expressed protein	NA	NA	NA	NA
1537036	655.8	-3.88476	0.10649	-36.4798	2.31511e-291	2.17775e-288	TRUE	hypothetical protein	NA	NA	NA	NA
1366421	1054.81	-4.01372	0.0903647	-44.4169	0	0	TRUE	hypothetical protein	NA	NA	NA	NA
1391758	4271.32	-4.06292	0.0513816	-79.0734	0	0	TRUE	hypothetical protein	NA	NA	NA	NA
1537042	4329.82	-4.25914	0.0537304	-79.2686	0	0	TRUE	hypothetical protein	KOG2794	Delta-aminolevulinic acid dehydratase	Coenzyme transport and metabolism	METABOLISM
